# Supplementary material for: Impact of Covid -19 incidence rate and government-initiated risk communication measures on individual’s NPI practices
Source: PLoS One. 2024 Mar 14;19(3):e0283294. doi: 10.1371/journal.pone.0283294 (PMC10939235; doi:10.1371/journal.pone.0283294)
Supplement: S1 Data — (XLSX) [file pone.0283294.s005.xlsx]

## Sheet: Covid
Cities_cat	Hand_hygiene	Physical_distance	Respiratory_Hygiene	Week	Service_facilities	Subject_age_category	Subject_sex	Categorized_Hand Hygiene	Categrized_Physical distance	Categorized_Respiratory hygiene	All three Practice_combined
Addis Ababa	1	1	1	1	1	2	1	1	1	1	3
Addis Ababa	1	1	1	1	1	2	1	1	1	1	3		Variables	Coding
Addis Ababa	1	1	1	1	1	2	1	1	1	1	3		Cities_cat	1=Addis Ababa; 2= Other cities
Addis Ababa	1	1	1	1	1	2	1	1	1	1	3		Hand_hygiene	1= Proper hand hygiene; 2= Improper hand hygiene; 3= No hand hygiene; 9= Not applicable
Addis Ababa	1	1	1	1	1	1	2	1	1	1	3		Physical_distance	1= Proper physical distnace; 2= Improper physical distance; 3= No physical distance
Addis Ababa	1	1	1	1	1	3	2	1	1	1	3		Respiratory_Hygiene	1= Proper respiratory hygiene; 2= Improper respiratory hygiene; 3= No respiratory hygiene
Addis Ababa	1	1	1	1	1	3	1	1	1	1	3		week	Continious
Addis Ababa	1	1	1	1	1	2	1	1	1	1	3		Service_facilities	1=Bank; 2=Food and drink; 3=Health facility; 4=Workplace; 5=Religious place; 6=Market; 7=Street; 9=Transport; 10=School
Addis Ababa	1	1	1	1	1	2	1	1	1	1	3		Subject_age_category	1=Less than 18; 2=18-50; 3=Above 50
Addis Ababa	1	1	1	1	1	2	2	1	1	1	3		Subject_sex	1=Male; 2=Female
Addis Ababa	1	1	1	1	1	2	1	1	1	1	3		Categorized_Hand Hygiene	1= Proper; 2=No or improper
Addis Ababa	1	1	1	1	1	2	1	1	1	1	3		Categrized_Physical distance	1= Proper; 2=No or improper
Addis Ababa	1	1	1	1	1	2	2	1	1	1	3		Categorized_Respiratory hygiene	1= Proper; 2=No or improper
Addis Ababa	1	1	1	1	1	2	2	1	1	1	3		All three Practice_combined	0=No practice; 1=One practice; 2=Two practice; 3=Three practice
Addis Ababa	1	1	1	1	1	2	1	1	1	1	3
Addis Ababa	1	1	1	1	1	2	2	1	1	1	3
Addis Ababa	1	1	1	1	1	2	1	1	1	1	3
Addis Ababa	1	1	1	1	1	2	1	1	1	1	3
Addis Ababa	1	1	1	1	1	2	1	1	1	1	3
Addis Ababa	1	1	1	1	1	3	1	1	1	1	3
Addis Ababa	1	1	1	1	1	2	1	1	1	1	3
Addis Ababa	1	1	1	1	1	3	1	1	1	1	3
Addis Ababa	1	1	1	1	1	2	2	1	1	1	3
Addis Ababa	1	1	1	1	1	2	1	1	1	1	3
Addis Ababa	1	1	1	1	1	2	2	1	1	1	3
Addis Ababa	1	1	1	1	1	2	2	1	1	1	3
Addis Ababa	1	1	1	1	1	2	2	1	1	1	3
Addis Ababa	1	1	1	1	1	2	1	1	1	1	3
Addis Ababa	1	1	1	1	1	2	1	1	1	1	3
Addis Ababa	1	1	1	1	1	2	2	1	1	1	3
Addis Ababa	1	1	1	1	1	3	1	1	1	1	3
Addis Ababa	1	1	1	1	1	2	2	1	1	1	3
Addis Ababa	1	1	1	2	1	2	2	1	1	1	3
Addis Ababa	1	1	1	2	1	2	2	1	1	1	3
Addis Ababa	1	1	1	2	1	3	2	1	1	1	3
Addis Ababa	1	1	1	2	1	2	1	1	1	1	3
Addis Ababa	1	1	1	2	1	2	2	1	1	1	3
Addis Ababa	1	1	1	2	1	2	2	1	1	1	3
Addis Ababa	1	1	1	2	1	3	1	1	1	1	3
Addis Ababa	1	1	1	2	1	2	1	1	1	1	3
Addis Ababa	1	1	1	2	1	2	1	1	1	1	3
Addis Ababa	1	1	1	2	1	2	2	1	1	1	3
Addis Ababa	1	1	1	2	1	2	1	1	1	1	3
Addis Ababa	1	1	1	2	1	2	2	1	1	1	3
Addis Ababa	1	1	1	2	1	2	1	1	1	1	3
Addis Ababa	1	1	1	2	1	2	2	1	1	1	3
Addis Ababa	1	1	1	2	1	3	1	1	1	1	3
Addis Ababa	1	1	1	2	1	2	2	1	1	1	3
Addis Ababa	1	1	1	2	1	2	2	1	1	1	3
Addis Ababa	1	1	1	2	1	2	2	1	1	1	3
Addis Ababa	1	1	1	2	1	2	1	1	1	1	3
Addis Ababa	1	1	1	2	1	2	2	1	1	1	3
Addis Ababa	1	1	1	2	1	2	2	1	1	1	3
Addis Ababa	1	1	1	2	1	2	1	1	1	1	3
Addis Ababa	1	1	1	2	1	3	1	1	1	1	3
Addis Ababa	1	1	1	2	1	2	1	1	1	1	3
Addis Ababa	1	1	1	3	1	2	1	1	1	1	3
Addis Ababa	1	1	1	3	1	2	1	1	1	1	3
Addis Ababa	1	1	1	3	1	2	1	1	1	1	3
Addis Ababa	1	1	1	3	1	3	1	1	1	1	3
Addis Ababa	1	1	1	3	1	2	2	1	1	1	3
Addis Ababa	1	1	1	3	1	2	2	1	1	1	3
Addis Ababa	1	1	1	3	1	2	2	1	1	1	3
Addis Ababa	1	1	1	3	1	2	2	1	1	1	3
Addis Ababa	1	1	1	3	1	2	1	1	1	1	3
Addis Ababa	1	1	1	3	1	3	1	1	1	1	3
Addis Ababa	1	1	1	3	1	2	1	1	1	1	3
Addis Ababa	1	1	1	3	1	2	1	1	1	1	3
Addis Ababa	1	1	1	3	1	1	1	1	1	1	3
Addis Ababa	1	1	1	3	1	3	1	1	1	1	3
Addis Ababa	1	1	1	3	1	2	1	1	1	1	3
Addis Ababa	1	1	1	3	1	3	1	1	1	1	3
Addis Ababa	1	1	1	3	1	2	2	1	1	1	3
Addis Ababa	1	1	1	3	1	2	1	1	1	1	3
Addis Ababa	1	1	1	3	1	2	1	1	1	1	3
Addis Ababa	1	1	1	3	1	2	1	1	1	1	3
Addis Ababa	1	1	1	3	1	2	2	1	1	1	3
Addis Ababa	1	1	1	3	1	3	1	1	1	1	3
Addis Ababa	1	1	1	3	1	2	2	1	1	1	3
Addis Ababa	1	1	1	3	1	3	1	1	1	1	3
Addis Ababa	1	1	1	3	1	2	1	1	1	1	3
Addis Ababa	1	1	1	3	1	2	2	1	1	1	3
Addis Ababa	1	1	1	3	1	2	2	1	1	1	3
Addis Ababa	1	1	1	3	1	2	2	1	1	1	3
Addis Ababa	1	1	1	3	1	2	1	1	1	1	3
Addis Ababa	1	1	1	3	1	2	2	1	1	1	3
Addis Ababa	1	1	1	3	1	2	1	1	1	1	3
Addis Ababa	1	1	1	3	1	2	1	1	1	1	3
Addis Ababa	1	1	1	3	1	2	2	1	1	1	3
Addis Ababa	1	1	1	3	1	2	1	1	1	1	3
Addis Ababa	1	1	1	3	1	2	1	1	1	1	3
Addis Ababa	1	1	1	3	1	3	1	1	1	1	3
Addis Ababa	1	1	1	3	1	2	2	1	1	1	3
Addis Ababa	1	1	1	3	1	2	2	1	1	1	3
Addis Ababa	1	1	1	3	1	2	1	1	1	1	3
Addis Ababa	1	1	1	3	1	2	1	1	1	1	3
Addis Ababa	1	1	1	3	1	3	1	1	1	1	3
Addis Ababa	1	1	1	3	1	2	2	1	1	1	3
Addis Ababa	1	1	1	4	1	3	2	1	1	1	3
Addis Ababa	1	1	1	4	1	2	1	1	1	1	3
Addis Ababa	1	1	1	4	1	2	2	1	1	1	3
Addis Ababa	1	1	1	4	1	3	2	1	1	1	3
Addis Ababa	1	1	1	4	1	2	2	1	1	1	3
Addis Ababa	1	1	1	4	1	3	1	1	1	1	3
Addis Ababa	1	1	1	4	1	2	2	1	1	1	3
Addis Ababa	1	1	1	4	1	2	1	1	1	1	3
Addis Ababa	1	1	1	4	1	2	1	1	1	1	3
Addis Ababa	1	1	1	4	1	2	2	1	1	1	3
Addis Ababa	1	1	1	4	1	2	1	1	1	1	3
Addis Ababa	1	1	1	4	1	2	2	1	1	1	3
Addis Ababa	1	1	1	4	1	2	2	1	1	1	3
Addis Ababa	1	1	1	4	1	3	1	1	1	1	3
Addis Ababa	1	1	1	4	1	2	1	1	1	1	3
Addis Ababa	1	1	1	4	1	3	1	1	1	1	3
Addis Ababa	1	1	1	4	1	2	1	1	1	1	3
Addis Ababa	1	1	1	4	1	2	1	1	1	1	3
Addis Ababa	1	1	1	4	1	2	2	1	1	1	3
Addis Ababa	1	1	1	4	1	2	1	1	1	1	3
Addis Ababa	1	1	1	4	1	2	2	1	1	1	3
Addis Ababa	1	1	1	4	1	2	2	1	1	1	3
Addis Ababa	1	1	1	4	1	2	1	1	1	1	3
Addis Ababa	1	1	1	4	1	2	2	1	1	1	3
Addis Ababa	1	1	1	4	1	2	2	1	1	1	3
Addis Ababa	1	1	1	4	1	2	2	1	1	1	3
Addis Ababa	1	1	1	4	1	3	1	1	1	1	3
Addis Ababa	1	1	1	4	1	2	1	1	1	1	3
Addis Ababa	1	1	1	5	1	2	1	1	1	1	3
Addis Ababa	1	1	1	5	1	2	1	1	1	1	3
Addis Ababa	1	1	1	5	1	2	1	1	1	1	3
Addis Ababa	1	1	1	5	1	2	2	1	1	1	3
Addis Ababa	1	1	1	5	1	2	2	1	1	1	3
Addis Ababa	1	1	1	5	1	2	1	1	1	1	3
Addis Ababa	1	1	1	5	1	3	2	1	1	1	3
Addis Ababa	1	1	1	5	1	3	2	1	1	1	3
Addis Ababa	1	1	1	5	1	2	1	1	1	1	3
Addis Ababa	1	1	1	5	1	2	2	1	1	1	3
Addis Ababa	1	1	1	5	1	3	1	1	1	1	3
Addis Ababa	1	1	1	5	1	3	2	1	1	1	3
Addis Ababa	1	1	1	5	1	3	2	1	1	1	3
Addis Ababa	1	1	1	5	1	2	1	1	1	1	3
Addis Ababa	1	1	1	5	1	2	2	1	1	1	3
Addis Ababa	1	1	1	5	1	2	1	1	1	1	3
Addis Ababa	1	1	1	5	1	2	1	1	1	1	3
Addis Ababa	1	1	1	5	1	2	2	1	1	1	3
Addis Ababa	1	1	1	5	1	2	2	1	1	1	3
Addis Ababa	1	1	1	5	1	2	2	1	1	1	3
Addis Ababa	1	1	1	5	1	2	2	1	1	1	3
Addis Ababa	1	1	1	5	1	2	1	1	1	1	3
Addis Ababa	1	1	1	5	1	2	1	1	1	1	3
Addis Ababa	1	1	1	5	1	3	2	1	1	1	3
Addis Ababa	1	1	1	5	1	2	2	1	1	1	3
Addis Ababa	1	1	1	5	1	2	1	1	1	1	3
Addis Ababa	1	1	1	5	1	3	1	1	1	1	3
Addis Ababa	1	1	1	5	1	2	1	1	1	1	3
Addis Ababa	1	1	1	6	1	3	1	1	1	1	3
Addis Ababa	1	1	1	6	1	2	2	1	1	1	3
Addis Ababa	1	1	1	6	1	2	1	1	1	1	3
Addis Ababa	1	1	1	6	1	2	1	1	1	1	3
Addis Ababa	1	1	1	6	1	2	1	1	1	1	3
Addis Ababa	1	1	1	6	1	2	1	1	1	1	3
Addis Ababa	1	1	1	6	1	3	2	1	1	1	3
Addis Ababa	1	1	1	6	1	2	2	1	1	1	3
Addis Ababa	1	1	1	6	1	2	2	1	1	1	3
Addis Ababa	1	1	1	6	1	2	2	1	1	1	3
Addis Ababa	1	1	1	6	1	2	1	1	1	1	3
Addis Ababa	1	1	1	6	1	2	1	1	1	1	3
Addis Ababa	1	1	1	6	1	2	2	1	1	1	3
Addis Ababa	1	1	1	6	1	2	1	1	1	1	3
Addis Ababa	1	1	1	6	1	2	2	1	1	1	3
Addis Ababa	1	1	1	6	1	2	1	1	1	1	3
Addis Ababa	1	1	1	6	1	2	1	1	1	1	3
Addis Ababa	1	1	1	6	1	3	2	1	1	1	3
Addis Ababa	1	1	1	6	1	2	1	1	1	1	3
Addis Ababa	1	1	1	6	1	3	1	1	1	1	3
Addis Ababa	1	1	1	6	1	2	2	1	1	1	3
Addis Ababa	1	1	1	6	1	2	1	1	1	1	3
Addis Ababa	1	1	1	6	1	2	1	1	1	1	3
Addis Ababa	1	1	1	6	1	2	1	1	1	1	3
Addis Ababa	1	1	1	6	1	2	2	1	1	1	3
Addis Ababa	1	1	1	6	1	3	1	1	1	1	3
Addis Ababa	1	1	1	6	1	2	1	1	1	1	3
Addis Ababa	1	1	1	6	1	2	1	1	1	1	3
Addis Ababa	1	1	1	6	1	2	2	1	1	1	3
Addis Ababa	1	1	1	6	1	2	2	1	1	1	3
Addis Ababa	1	1	1	6	1	2	2	1	1	1	3
Addis Ababa	1	1	1	6	1	3	1	1	1	1	3
Addis Ababa	1	1	1	6	1	2	2	1	1	1	3
Addis Ababa	1	1	1	7	1	2	1	1	1	1	3
Addis Ababa	1	1	1	7	1	2	2	1	1	1	3
Addis Ababa	1	1	1	7	1	2	2	1	1	1	3
Addis Ababa	1	1	1	7	1	2	2	1	1	1	3
Addis Ababa	1	1	1	7	1	2	2	1	1	1	3
Addis Ababa	1	1	1	7	1	2	2	1	1	1	3
Addis Ababa	1	1	1	7	1	2	2	1	1	1	3
Addis Ababa	1	1	1	7	1	2	2	1	1	1	3
Addis Ababa	1	1	1	7	1	2	2	1	1	1	3
Addis Ababa	1	1	1	7	1	2	2	1	1	1	3
Addis Ababa	1	1	1	7	1	3	1	1	1	1	3
Addis Ababa	1	1	1	7	1	2	1	1	1	1	3
Addis Ababa	1	1	1	7	1	2	2	1	1	1	3
Addis Ababa	1	1	1	7	1	3	1	1	1	1	3
Addis Ababa	1	1	1	7	1	2	1	1	1	1	3
Addis Ababa	1	1	1	7	1	2	2	1	1	1	3
Addis Ababa	1	1	1	7	1	2	2	1	1	1	3
Addis Ababa	1	1	1	7	1	2	1	1	1	1	3
Addis Ababa	1	1	1	7	1	3	1	1	1	1	3
Addis Ababa	1	1	1	7	1	2	1	1	1	1	3
Addis Ababa	1	1	1	7	1	2	1	1	1	1	3
Addis Ababa	1	1	1	7	1	2	1	1	1	1	3
Addis Ababa	1	1	1	7	1	2	2	1	1	1	3
Addis Ababa	1	1	1	7	1	2	1	1	1	1	3
Addis Ababa	1	1	1	8	1	2	1	1	1	1	3
Addis Ababa	1	1	1	8	1	2	2	1	1	1	3
Addis Ababa	1	1	1	8	1	2	1	1	1	1	3
Addis Ababa	1	1	1	8	1	2	1	1	1	1	3
Addis Ababa	1	1	1	8	1	2	2	1	1	1	3
Addis Ababa	1	1	1	8	1	3	1	1	1	1	3
Addis Ababa	1	1	1	8	1	2	2	1	1	1	3
Addis Ababa	1	1	1	8	1	2	2	1	1	1	3
Addis Ababa	1	1	1	8	1	2	2	1	1	1	3
Addis Ababa	1	1	1	8	1	2	1	1	1	1	3
Addis Ababa	1	1	1	8	1	2	1	1	1	1	3
Addis Ababa	1	1	1	8	1	2	2	1	1	1	3
Addis Ababa	1	1	1	8	1	2	1	1	1	1	3
Addis Ababa	1	1	1	8	1	3	2	1	1	1	3
Addis Ababa	1	1	1	8	1	2	2	1	1	1	3
Addis Ababa	1	1	1	8	1	2	1	1	1	1	3
Addis Ababa	1	1	1	8	1	2	2	1	1	1	3
Addis Ababa	1	1	1	8	1	2	2	1	1	1	3
Addis Ababa	1	1	1	8	1	3	1	1	1	1	3
Addis Ababa	1	1	1	8	1	3	2	1	1	1	3
Addis Ababa	1	1	1	8	1	2	1	1	1	1	3
Addis Ababa	1	1	1	9	1	2	1	1	1	1	3
Addis Ababa	1	1	1	9	1	2	1	1	1	1	3
Addis Ababa	1	1	1	9	1	2	1	1	1	1	3
Addis Ababa	1	1	1	9	1	3	2	1	1	1	3
Addis Ababa	1	1	1	9	1	2	2	1	1	1	3
Addis Ababa	1	1	1	9	1	3	1	1	1	1	3
Addis Ababa	1	1	1	9	1	2	2	1	1	1	3
Addis Ababa	1	1	1	9	1	2	2	1	1	1	3
Addis Ababa	1	1	1	9	1	3	2	1	1	1	3
Addis Ababa	1	1	1	9	1	2	1	1	1	1	3
Addis Ababa	1	1	1	9	1	2	1	1	1	1	3
Addis Ababa	1	1	1	9	1	2	1	1	1	1	3
Addis Ababa	1	1	1	9	1	3	1	1	1	1	3
Addis Ababa	1	1	1	9	1	2	1	1	1	1	3
Addis Ababa	1	1	1	9	1	2	1	1	1	1	3
Addis Ababa	1	1	1	9	1	2	2	1	1	1	3
Addis Ababa	1	1	1	10	1	2	2	1	1	1	3
Addis Ababa	1	1	1	10	1	2	2	1	1	1	3
Addis Ababa	1	1	1	10	1	2	1	1	1	1	3
Addis Ababa	1	1	1	10	1	3	1	1	1	1	3
Addis Ababa	1	1	1	10	1	2	1	1	1	1	3
Addis Ababa	1	1	1	10	1	2	2	1	1	1	3
Addis Ababa	1	1	1	10	1	2	1	1	1	1	3
Addis Ababa	1	1	1	10	1	2	1	1	1	1	3
Addis Ababa	1	1	1	10	1	2	1	1	1	1	3
Addis Ababa	1	1	1	10	1	2	2	1	1	1	3
Addis Ababa	1	1	1	10	1	2	2	1	1	1	3
Addis Ababa	1	1	1	10	1	2	2	1	1	1	3
Addis Ababa	1	1	1	10	1	2	2	1	1	1	3
Addis Ababa	1	1	1	10	1	2	2	1	1	1	3
Addis Ababa	1	1	1	10	1	2	1	1	1	1	3
Addis Ababa	1	1	1	11	1	2	1	1	1	1	3
Addis Ababa	1	1	1	11	1	3	2	1	1	1	3
Addis Ababa	1	1	1	11	1	2	1	1	1	1	3
Addis Ababa	1	1	1	11	1	2	1	1	1	1	3
Addis Ababa	1	1	1	11	1	2	1	1	1	1	3
Addis Ababa	1	1	1	11	1	2	1	1	1	1	3
Addis Ababa	1	1	1	11	1	2	2	1	1	1	3
Addis Ababa	1	1	1	11	1	2	2	1	1	1	3
Addis Ababa	1	1	1	11	1	3	2	1	1	1	3
Addis Ababa	1	1	1	11	1	2	1	1	1	1	3
Addis Ababa	1	1	1	11	1	2	1	1	1	1	3
Addis Ababa	1	1	1	12	1	2	1	1	1	1	3
Addis Ababa	1	1	1	12	1	2	2	1	1	1	3
Addis Ababa	1	1	1	12	1	3	2	1	1	1	3
Addis Ababa	1	1	1	12	1	2	2	1	1	1	3
Addis Ababa	1	1	1	12	1	2	1	1	1	1	3
Addis Ababa	1	1	1	12	1	2	2	1	1	1	3
Addis Ababa	1	1	1	12	1	2	2	1	1	1	3
Addis Ababa	1	1	1	12	1	2	1	1	1	1	3
Addis Ababa	1	1	1	12	1	2	2	1	1	1	3
Addis Ababa	1	1	1	13	1	3	1	1	1	1	3
Addis Ababa	1	1	1	13	1	2	2	1	1	1	3
Addis Ababa	1	1	1	13	1	2	2	1	1	1	3
Addis Ababa	1	1	1	13	1	2	1	1	1	1	3
Addis Ababa	1	1	1	13	1	3	1	1	1	1	3
Addis Ababa	1	1	1	13	1	2	2	1	1	1	3
Addis Ababa	1	1	1	13	1	2	2	1	1	1	3
Addis Ababa	1	1	1	13	1	2	1	1	1	1	3
Addis Ababa	1	1	1	13	1	2	1	1	1	1	3
Addis Ababa	1	1	1	13	1	2	2	1	1	1	3
Addis Ababa	1	1	1	13	1	3	1	1	1	1	3
Addis Ababa	1	1	1	14	1	2	1	1	1	1	3
Addis Ababa	1	1	1	14	1	2	1	1	1	1	3
Addis Ababa	1	1	1	14	1	2	1	1	1	1	3
Addis Ababa	1	1	1	14	1	2	2	1	1	1	3
Addis Ababa	1	1	1	14	1	2	2	1	1	1	3
Addis Ababa	1	1	1	14	1	2	2	1	1	1	3
Addis Ababa	1	1	1	14	1	2	1	1	1	1	3
Addis Ababa	1	1	1	14	1	2	2	1	1	1	3
Addis Ababa	1	1	1	14	1	2	1	1	1	1	3
Addis Ababa	1	1	1	15	1	3	2	1	1	1	3
Addis Ababa	1	1	1	15	1	3	1	1	1	1	3
Addis Ababa	1	1	1	15	1	3	2	1	1	1	3
Addis Ababa	1	1	1	15	1	3	1	1	1	1	3
Addis Ababa	1	1	1	15	1	2	2	1	1	1	3
Addis Ababa	1	1	1	15	1	2	1	1	1	1	3
Addis Ababa	1	1	1	15	1	2	2	1	1	1	3
Addis Ababa	1	1	1	15	1	3	2	1	1	1	3
Addis Ababa	1	1	1	15	1	2	1	1	1	1	3
Addis Ababa	1	1	1	16	1	2	1	1	1	1	3
Addis Ababa	1	1	1	16	1	2	1	1	1	1	3
Addis Ababa	1	1	1	16	1	2	1	1	1	1	3
Addis Ababa	1	1	1	16	1	2	2	1	1	1	3
Addis Ababa	1	1	1	16	1	3	1	1	1	1	3
Addis Ababa	1	1	1	16	1	2	2	1	1	1	3
Addis Ababa	1	1	1	16	1	2	1	1	1	1	3
Addis Ababa	1	1	1	16	1	2	2	1	1	1	3
Addis Ababa	1	1	1	16	1	2	2	1	1	1	3
Addis Ababa	1	1	1	16	1	2	1	1	1	1	3
Addis Ababa	1	1	1	16	1	2	1	1	1	1	3
Addis Ababa	1	1	1	16	1	2	2	1	1	1	3
Addis Ababa	1	1	1	16	1	3	2	1	1	1	3
Addis Ababa	1	1	1	16	1	2	2	1	1	1	3
Addis Ababa	1	1	1	16	1	2	1	1	1	1	3
Addis Ababa	1	1	1	16	1	2	2	1	1	1	3
Addis Ababa	1	1	1	16	1	2	1	1	1	1	3
Addis Ababa	1	1	1	17	1	3	1	1	1	1	3
Addis Ababa	1	1	1	17	1	2	1	1	1	1	3
Addis Ababa	1	1	1	17	1	2	2	1	1	1	3
Addis Ababa	1	1	1	17	1	3	2	1	1	1	3
Addis Ababa	1	1	1	17	1	2	1	1	1	1	3
Addis Ababa	1	1	1	17	1	2	1	1	1	1	3
Addis Ababa	1	1	1	17	1	3	2	1	1	1	3
Addis Ababa	1	1	1	17	1	3	1	1	1	1	3
Addis Ababa	1	1	1	17	1	2	1	1	1	1	3
Addis Ababa	1	1	1	18	1	2	1	1	1	1	3
Addis Ababa	1	1	1	18	1	2	2	1	1	1	3
Addis Ababa	1	1	1	18	1	2	2	1	1	1	3
Addis Ababa	1	1	1	18	1	2	2	1	1	1	3
Addis Ababa	1	1	1	18	1	2	2	1	1	1	3
Addis Ababa	1	1	1	18	1	2	2	1	1	1	3
Addis Ababa	1	1	1	18	1	2	1	1	1	1	3
Addis Ababa	1	1	1	18	1	2	1	1	1	1	3
Addis Ababa	1	1	1	18	1	2	2	1	1	1	3
Addis Ababa	1	1	1	18	1	2	2	1	1	1	3
Addis Ababa	1	1	1	18	1	3	1	1	1	1	3
Addis Ababa	1	1	1	19	1	2	2	1	1	1	3
Addis Ababa	1	1	1	19	1	2	2	1	1	1	3
Addis Ababa	1	1	1	19	1	2	2	1	1	1	3
Addis Ababa	1	1	1	19	1	2	2	1	1	1	3
Addis Ababa	1	1	1	19	1	3	2	1	1	1	3
Addis Ababa	1	1	1	19	1	2	1	1	1	1	3
Addis Ababa	1	1	1	19	1	3	1	1	1	1	3
Addis Ababa	1	1	1	19	1	2	1	1	1	1	3
Addis Ababa	1	1	1	19	1	2	1	1	1	1	3
Addis Ababa	1	1	1	19	1	2	1	1	1	1	3
Addis Ababa	1	1	1	19	1	2	2	1	1	1	3
Addis Ababa	1	1	1	20	1	2	2	1	1	1	3
Addis Ababa	1	1	1	20	1	3	1	1	1	1	3
Addis Ababa	1	1	1	20	1	3	2	1	1	1	3
Addis Ababa	1	1	1	20	1	2	2	1	1	1	3
Addis Ababa	1	1	1	20	1	2	2	1	1	1	3
Addis Ababa	1	1	1	20	1	2	2	1	1	1	3
Addis Ababa	1	1	1	20	1	3	1	1	1	1	3
Addis Ababa	1	1	1	20	1	2	2	1	1	1	3
Addis Ababa	1	1	1	20	1	2	1	1	1	1	3
Addis Ababa	1	1	1	20	1	2	2	1	1	1	3
Addis Ababa	1	1	1	21	1	2	1	1	1	1	3
Addis Ababa	1	1	1	21	1	3	1	1	1	1	3
Addis Ababa	1	1	1	21	1	2	1	1	1	1	3
Addis Ababa	1	1	1	21	1	3	1	1	1	1	3
Addis Ababa	1	1	1	21	1	2	2	1	1	1	3
Addis Ababa	1	1	1	21	1	2	2	1	1	1	3
Addis Ababa	1	1	1	21	1	2	1	1	1	1	3
Addis Ababa	1	1	1	21	1	2	2	1	1	1	3
Addis Ababa	1	1	1	21	1	2	1	1	1	1	3
Addis Ababa	1	1	1	21	1	2	1	1	1	1	3
Addis Ababa	1	1	1	21	1	2	1	1	1	1	3
Addis Ababa	1	1	1	22	1	3	1	1	1	1	3
Addis Ababa	1	1	1	22	1	2	2	1	1	1	3
Addis Ababa	1	1	1	22	1	3	2	1	1	1	3
Addis Ababa	1	1	1	22	1	2	2	1	1	1	3
Addis Ababa	1	1	1	22	1	2	2	1	1	1	3
Addis Ababa	1	1	1	22	1	2	1	1	1	1	3
Addis Ababa	1	1	1	22	1	3	1	1	1	1	3
Addis Ababa	1	1	1	22	1	2	2	1	1	1	3
Addis Ababa	1	1	1	22	1	2	2	1	1	1	3
Addis Ababa	1	1	1	22	1	2	1	1	1	1	3
Addis Ababa	1	1	1	22	1	2	1	1	1	1	3
Addis Ababa	1	1	1	23	1	2	2	1	1	1	3
Addis Ababa	1	1	1	23	1	3	2	1	1	1	3
Addis Ababa	1	1	1	23	1	2	2	1	1	1	3
Addis Ababa	1	1	1	23	1	2	2	1	1	1	3
Addis Ababa	1	1	1	23	1	2	2	1	1	1	3
Addis Ababa	1	1	1	23	1	2	1	1	1	1	3
Addis Ababa	1	1	1	24	1	3	1	1	1	1	3
Addis Ababa	1	1	1	24	1	2	2	1	1	1	3
Addis Ababa	1	1	1	24	1	2	2	1	1	1	3
Addis Ababa	1	1	1	24	1	3	2	1	1	1	3
Addis Ababa	1	1	1	24	1	2	2	1	1	1	3
Addis Ababa	1	1	1	24	1	2	1	1	1	1	3
Addis Ababa	1	1	1	24	1	2	2	1	1	1	3
Addis Ababa	1	1	1	24	1	2	1	1	1	1	3
Addis Ababa	1	1	1	25	1	2	2	1	1	1	3
Addis Ababa	1	1	1	25	1	2	2	1	1	1	3
Addis Ababa	1	1	1	25	1	2	1	1	1	1	3
Addis Ababa	1	1	1	25	1	3	1	1	1	1	3
Addis Ababa	1	1	1	25	1	2	1	1	1	1	3
Addis Ababa	1	1	1	25	1	2	2	1	1	1	3
Addis Ababa	1	1	1	25	1	2	1	1	1	1	3
Addis Ababa	1	1	1	25	1	2	1	1	1	1	3
Addis Ababa	1	1	1	25	1	3	2	1	1	1	3
Addis Ababa	1	1	1	25	1	2	2	1	1	1	3
Addis Ababa	1	1	1	26	1	2	2	1	1	1	3
Addis Ababa	1	1	1	26	1	2	1	1	1	1	3
Addis Ababa	1	1	1	26	1	3	1	1	1	1	3
Addis Ababa	1	1	1	26	1	2	2	1	1	1	3
Addis Ababa	1	1	1	26	1	3	2	1	1	1	3
Addis Ababa	1	1	1	26	1	1	2	1	1	1	3
Addis Ababa	1	1	1	26	1	3	1	1	1	1	3
Addis Ababa	1	1	1	26	1	2	1	1	1	1	3
Addis Ababa	1	1	1	26	1	3	2	1	1	1	3
Addis Ababa	1	1	1	26	1	2	2	1	1	1	3
Addis Ababa	1	1	1	26	1	2	2	1	1	1	3
Addis Ababa	1	1	1	29	1	2	1	1	1	1	3
Addis Ababa	1	1	1	29	1	3	1	1	1	1	3
Addis Ababa	1	1	1	29	1	2	2	1	1	1	3
Addis Ababa	1	1	1	29	1	2	1	1	1	1	3
Addis Ababa	1	1	1	29	1	2	2	1	1	1	3
Addis Ababa	1	1	1	29	1	2	2	1	1	1	3
Addis Ababa	1	1	1	29	1	3	1	1	1	1	3
Addis Ababa	1	1	1	29	1	2	1	1	1	1	3
Addis Ababa	1	1	1	29	1	2	1	1	1	1	3
Addis Ababa	1	1	1	29	1	3	1	1	1	1	3
Addis Ababa	1	1	1	29	1	2	2	1	1	1	3
Addis Ababa	1	1	1	29	1	3	2	1	1	1	3
Addis Ababa	1	1	1	29	1	2	1	1	1	1	3
Addis Ababa	1	1	1	29	1	3	1	1	1	1	3
Addis Ababa	1	1	1	29	1	2	2	1	1	1	3
Addis Ababa	1	1	1	29	1	2	2	1	1	1	3
Addis Ababa	1	1	1	29	1	2	2	1	1	1	3
Addis Ababa	1	1	1	29	1	2	1	1	1	1	3
Addis Ababa	1	1	1	30	1	2	1	1	1	1	3
Addis Ababa	1	1	1	30	1	3	2	1	1	1	3
Addis Ababa	1	1	1	30	1	2	2	1	1	1	3
Addis Ababa	1	1	1	30	1	2	1	1	1	1	3
Addis Ababa	1	1	1	30	1	2	1	1	1	1	3
Addis Ababa	1	1	1	30	1	2	1	1	1	1	3
Addis Ababa	1	1	1	30	1	2	1	1	1	1	3
Addis Ababa	1	1	1	30	1	2	2	1	1	1	3
Addis Ababa	1	1	1	30	1	2	1	1	1	1	3
Addis Ababa	1	1	1	30	1	2	1	1	1	1	3
Addis Ababa	1	1	1	30	1	2	1	1	1	1	3
Addis Ababa	1	1	1	30	1	2	1	1	1	1	3
Addis Ababa	1	1	1	30	1	2	1	1	1	1	3
Addis Ababa	1	1	1	30	1	2	2	1	1	1	3
Addis Ababa	1	1	1	31	1	2	2	1	1	1	3
Addis Ababa	1	1	1	31	1	2	2	1	1	1	3
Addis Ababa	1	1	1	31	1	2	1	1	1	1	3
Addis Ababa	1	1	1	31	1	2	2	1	1	1	3
Addis Ababa	1	1	1	31	1	2	1	1	1	1	3
Addis Ababa	1	1	1	31	1	2	1	1	1	1	3
Addis Ababa	1	1	1	31	1	2	2	1	1	1	3
Addis Ababa	1	1	1	31	1	2	1	1	1	1	3
Addis Ababa	1	1	1	32	1	3	1	1	1	1	3
Addis Ababa	1	1	1	32	1	3	1	1	1	1	3
Addis Ababa	1	1	1	32	1	2	1	1	1	1	3
Addis Ababa	1	1	1	32	1	2	1	1	1	1	3
Addis Ababa	1	1	1	32	1	2	2	1	1	1	3
Addis Ababa	1	1	1	33	1	2	1	1	1	1	3
Addis Ababa	1	1	1	33	1	2	1	1	1	1	3
Addis Ababa	1	1	1	33	1	2	1	1	1	1	3
Addis Ababa	1	1	1	33	1	2	2	1	1	1	3
Addis Ababa	1	1	1	33	1	3	2	1	1	1	3
Addis Ababa	1	1	1	33	1	3	1	1	1	1	3
Addis Ababa	1	1	1	33	1	2	1	1	1	1	3
Addis Ababa	1	1	1	33	1	2	2	1	1	1	3
Addis Ababa	1	1	1	33	1	3	1	1	1	1	3
Addis Ababa	1	1	1	33	1	2	1	1	1	1	3
Addis Ababa	1	1	1	34	1	2	1	1	1	1	3
Addis Ababa	1	1	1	34	1	2	2	1	1	1	3
Addis Ababa	1	1	1	34	1	2	2	1	1	1	3
Addis Ababa	1	1	1	34	1	2	2	1	1	1	3
Addis Ababa	1	1	1	34	1	2	2	1	1	1	3
Addis Ababa	1	1	1	34	1	2	1	1	1	1	3
Addis Ababa	1	1	1	34	1	3	2	1	1	1	3
Addis Ababa	1	1	1	34	1	2	1	1	1	1	3
Addis Ababa	1	1	1	34	1	2	2	1	1	1	3
Addis Ababa	1	1	1	34	1	2	1	1	1	1	3
Addis Ababa	1	1	1	34	1	3	2	1	1	1	3
Addis Ababa	1	1	1	35	1	2	2	1	1	1	3
Addis Ababa	1	1	1	35	1	3	1	1	1	1	3
Addis Ababa	1	1	1	35	1	2	1	1	1	1	3
Addis Ababa	1	1	1	35	1	2	2	1	1	1	3
Addis Ababa	1	1	1	35	1	2	2	1	1	1	3
Addis Ababa	1	1	1	35	1	2	1	1	1	1	3
Addis Ababa	1	1	1	35	1	2	2	1	1	1	3
Addis Ababa	1	1	1	35	1	2	1	1	1	1	3
Addis Ababa	1	1	1	35	1	2	1	1	1	1	3
Addis Ababa	1	1	1	35	1	2	2	1	1	1	3
Addis Ababa	1	1	1	36	1	2	2	1	1	1	3
Addis Ababa	1	1	1	36	1	2	1	1	1	1	3
Addis Ababa	1	1	1	36	1	2	2	1	1	1	3
Addis Ababa	1	1	1	37	1	2	2	1	1	1	3
Addis Ababa	1	1	1	37	1	2	2	1	1	1	3
Addis Ababa	1	1	1	37	1	2	2	1	1	1	3
Addis Ababa	1	1	1	37	1	2	2	1	1	1	3
Addis Ababa	1	1	1	37	1	2	2	1	1	1	3
Addis Ababa	1	1	1	37	1	3	2	1	1	1	3
Addis Ababa	1	1	1	37	1	2	2	1	1	1	3
Addis Ababa	1	1	1	37	1	2	1	1	1	1	3
Addis Ababa	1	1	1	37	1	2	1	1	1	1	3
Addis Ababa	1	1	1	37	1	2	2	1	1	1	3
Addis Ababa	1	1	1	37	1	2	2	1	1	1	3
Addis Ababa	1	1	1	38	1	2	1	1	1	1	3
Addis Ababa	1	1	1	38	1	2	2	1	1	1	3
Addis Ababa	1	1	1	38	1	2	1	1	1	1	3
Addis Ababa	1	1	1	38	1	2	2	1	1	1	3
Addis Ababa	1	1	1	38	1	3	2	1	1	1	3
Addis Ababa	1	1	1	38	1	3	1	1	1	1	3
Addis Ababa	1	1	1	38	1	2	1	1	1	1	3
Addis Ababa	1	1	1	39	1	2	2	1	1	1	3
Addis Ababa	1	1	1	39	1	2	2	1	1	1	3
Addis Ababa	1	1	1	39	1	2	2	1	1	1	3
Addis Ababa	1	1	1	39	1	2	1	1	1	1	3
Addis Ababa	1	1	1	39	1	2	2	1	1	1	3
Other cities	1	1	1	1	1	2	2	1	1	1	3
Other cities	1	1	1	1	1	2	2	1	1	1	3
Other cities	1	1	1	1	1	2	1	1	1	1	3
Other cities	1	1	1	1	1	2	1	1	1	1	3
Other cities	1	1	1	1	1	2	1	1	1	1	3
Other cities	1	1	1	1	1	3	1	1	1	1	3
Other cities	1	1	1	1	1	2	2	1	1	1	3
Other cities	1	1	1	1	1	2	2	1	1	1	3
Other cities	1	1	1	1	1	2	2	1	1	1	3
Other cities	1	1	1	1	1	2	2	1	1	1	3
Other cities	1	1	1	1	1	2	2	1	1	1	3
Other cities	1	1	1	1	1	2	2	1	1	1	3
Other cities	1	1	1	1	1	2	1	1	1	1	3
Other cities	1	1	1	1	1	2	2	1	1	1	3
Other cities	1	1	1	1	1	2	1	1	1	1	3
Other cities	1	1	1	2	1	2	1	1	1	1	3
Other cities	1	1	1	2	1	2	1	1	1	1	3
Other cities	1	1	1	2	1	2	1	1	1	1	3
Other cities	1	1	1	2	1	2	2	1	1	1	3
Other cities	1	1	1	2	1	3	1	1	1	1	3
Other cities	1	1	1	2	1	2	2	1	1	1	3
Other cities	1	1	1	2	1	2	2	1	1	1	3
Other cities	1	1	1	2	1	2	2	1	1	1	3
Other cities	1	1	1	5	1	2	1	1	1	1	3
Other cities	1	1	1	5	1	2	1	1	1	1	3
Other cities	1	1	1	5	1	2	1	1	1	1	3
Other cities	1	1	1	5	1	2	1	1	1	1	3
Other cities	1	1	1	5	1	2	1	1	1	1	3
Other cities	1	1	1	5	1	2	2	1	1	1	3
Other cities	1	1	1	6	1	2	1	1	1	1	3
Other cities	1	1	1	6	1	2	1	1	1	1	3
Other cities	1	1	1	6	1	2	1	1	1	1	3
Other cities	1	1	1	6	1	2	1	1	1	1	3
Other cities	1	1	1	6	1	2	2	1	1	1	3
Other cities	1	1	1	7	1	3	1	1	1	1	3
Other cities	1	1	1	7	1	2	1	1	1	1	3
Other cities	1	1	1	7	1	2	2	1	1	1	3
Other cities	1	1	1	8	1	2	2	1	1	1	3
Other cities	1	1	1	9	1	2	1	1	1	1	3
Other cities	1	1	1	11	1	2	1	1	1	1	3
Other cities	1	1	1	11	1	2	2	1	1	1	3
Other cities	1	1	1	12	1	2	2	1	1	1	3
Other cities	1	1	1	14	1	3	2	1	1	1	3
Other cities	1	1	1	14	1	2	2	1	1	1	3
Other cities	1	1	1	14	1	2	2	1	1	1	3
Other cities	1	1	1	17	1	2	1	1	1	1	3
Other cities	1	1	1	17	1	2	2	1	1	1	3
Other cities	1	1	1	18	1	2	1	1	1	1	3
Other cities	1	1	1	19	1	2	1	1	1	1	3
Other cities	1	1	1	19	1	2	1	1	1	1	3
Other cities	1	1	1	19	1	2	2	1	1	1	3
Other cities	1	1	1	20	1	2	1	1	1	1	3
Other cities	1	1	1	21	1	2	2	1	1	1	3
Other cities	1	1	1	24	1	2	1	1	1	1	3
Other cities	1	1	1	25	1	1	1	1	1	1	3
Other cities	1	1	1	25	1	3	1	1	1	1	3
Other cities	1	1	1	26	1	3	1	1	1	1	3
Other cities	1	1	1	26	1	2	2	1	1	1	3
Other cities	1	1	1	26	1	2	2	1	1	1	3
Other cities	1	1	1	26	1	2	2	1	1	1	3
Other cities	1	1	1	26	1	2	1	1	1	1	3
Other cities	1	1	1	26	1	2	2	1	1	1	3
Other cities	1	1	1	29	1	2	2	1	1	1	3
Other cities	1	1	1	29	1	2	1	1	1	1	3
Other cities	1	1	1	29	1	2	2	1	1	1	3
Other cities	1	1	1	29	1	3	1	1	1	1	3
Other cities	1	1	1	29	1	2	1	1	1	1	3
Other cities	1	1	1	29	1	2	1	1	1	1	3
Other cities	1	1	1	30	1	2	1	1	1	1	3
Other cities	1	1	1	30	1	2	1	1	1	1	3
Other cities	1	1	1	31	1	2	2	1	1	1	3
Other cities	1	1	1	31	1	2	1	1	1	1	3
Other cities	1	1	1	32	1	1	2	1	1	1	3
Other cities	1	1	1	32	1	2	1	1	1	1	3
Other cities	1	1	1	32	1	3	2	1	1	1	3
Other cities	1	1	1	32	1	2	1	1	1	1	3
Other cities	1	1	1	33	1	2	2	1	1	1	3
Other cities	1	1	1	33	1	2	1	1	1	1	3
Other cities	1	1	1	33	1	2	1	1	1	1	3
Other cities	1	1	1	34	1	2	1	1	1	1	3
Other cities	1	1	1	34	1	2	2	1	1	1	3
Other cities	1	1	1	35	1	2	2	1	1	1	3
Other cities	1	1	1	36	1	2	1	1	1	1	3
Other cities	1	1	1	37	1	2	1	1	1	1	3
Other cities	1	1	1	38	1	2	2	1	1	1	3
Addis Ababa	1	1	1	1	2	2	1	1	1	1	3
Addis Ababa	1	1	1	1	2	3	1	1	1	1	3
Addis Ababa	1	1	1	1	2	3	1	1	1	1	3
Addis Ababa	1	1	1	1	2	2	1	1	1	1	3
Addis Ababa	1	1	1	1	2	2	1	1	1	1	3
Addis Ababa	1	1	1	1	2	2	1	1	1	1	3
Addis Ababa	1	1	1	1	2	2	1	1	1	1	3
Addis Ababa	1	1	1	1	2	2	1	1	1	1	3
Addis Ababa	1	1	1	1	2	3	1	1	1	1	3
Addis Ababa	1	1	1	1	2	2	1	1	1	1	3
Addis Ababa	1	1	1	1	2	2	1	1	1	1	3
Addis Ababa	1	1	1	1	2	3	1	1	1	1	3
Addis Ababa	1	1	1	1	2	3	1	1	1	1	3
Addis Ababa	1	1	1	1	2	2	2	1	1	1	3
Addis Ababa	1	1	1	1	2	2	1	1	1	1	3
Addis Ababa	1	1	1	1	2	3	1	1	1	1	3
Addis Ababa	1	1	1	1	2	2	2	1	1	1	3
Addis Ababa	1	1	1	1	2	2	2	1	1	1	3
Addis Ababa	1	1	1	1	2	2	2	1	1	1	3
Addis Ababa	1	1	1	1	2	2	1	1	1	1	3
Addis Ababa	1	1	1	1	2	2	1	1	1	1	3
Addis Ababa	1	1	1	1	2	2	1	1	1	1	3
Addis Ababa	1	1	1	1	2	2	1	1	1	1	3
Addis Ababa	1	1	1	1	2	2	1	1	1	1	3
Addis Ababa	1	1	1	1	2	2	1	1	1	1	3
Addis Ababa	1	1	1	1	2	2	2	1	1	1	3
Addis Ababa	1	1	1	1	2	2	1	1	1	1	3
Addis Ababa	1	1	1	1	2	2	1	1	1	1	3
Addis Ababa	1	1	1	1	2	2	1	1	1	1	3
Addis Ababa	1	1	1	1	2	2	1	1	1	1	3
Addis Ababa	1	1	1	1	2	2	1	1	1	1	3
Addis Ababa	1	1	1	1	2	2	1	1	1	1	3
Addis Ababa	1	1	1	1	2	2	1	1	1	1	3
Addis Ababa	1	1	1	1	2	2	1	1	1	1	3
Addis Ababa	1	1	1	1	2	2	2	1	1	1	3
Addis Ababa	1	1	1	1	2	3	1	1	1	1	3
Addis Ababa	1	1	1	1	2	2	1	1	1	1	3
Addis Ababa	1	1	1	2	2	2	1	1	1	1	3
Addis Ababa	1	1	1	2	2	2	1	1	1	1	3
Addis Ababa	1	1	1	2	2	2	2	1	1	1	3
Addis Ababa	1	1	1	2	2	3	1	1	1	1	3
Addis Ababa	1	1	1	2	2	2	1	1	1	1	3
Addis Ababa	1	1	1	2	2	2	1	1	1	1	3
Addis Ababa	1	1	1	2	2	2	1	1	1	1	3
Addis Ababa	1	1	1	2	2	2	1	1	1	1	3
Addis Ababa	1	1	1	2	2	2	1	1	1	1	3
Addis Ababa	1	1	1	2	2	1	2	1	1	1	3
Addis Ababa	1	1	1	2	2	2	1	1	1	1	3
Addis Ababa	1	1	1	2	2	2	1	1	1	1	3
Addis Ababa	1	1	1	2	2	2	1	1	1	1	3
Addis Ababa	1	1	1	2	2	2	1	1	1	1	3
Addis Ababa	1	1	1	2	2	2	1	1	1	1	3
Addis Ababa	1	1	1	2	2	2	1	1	1	1	3
Addis Ababa	1	1	1	2	2	2	2	1	1	1	3
Addis Ababa	1	1	1	2	2	2	1	1	1	1	3
Addis Ababa	1	1	1	2	2	2	1	1	1	1	3
Addis Ababa	1	1	1	2	2	2	2	1	1	1	3
Addis Ababa	1	1	1	2	2	2	1	1	1	1	3
Addis Ababa	1	1	1	2	2	2	1	1	1	1	3
Addis Ababa	1	1	1	2	2	3	1	1	1	1	3
Addis Ababa	1	1	1	3	2	2	2	1	1	1	3
Addis Ababa	1	1	1	3	2	3	1	1	1	1	3
Addis Ababa	1	1	1	3	2	2	2	1	1	1	3
Addis Ababa	1	1	1	3	2	3	1	1	1	1	3
Addis Ababa	1	1	1	3	2	2	1	1	1	1	3
Addis Ababa	1	1	1	3	2	2	2	1	1	1	3
Addis Ababa	1	1	1	3	2	2	2	1	1	1	3
Addis Ababa	1	1	1	3	2	2	1	1	1	1	3
Addis Ababa	1	1	1	3	2	2	1	1	1	1	3
Addis Ababa	1	1	1	3	2	2	2	1	1	1	3
Addis Ababa	1	1	1	3	2	3	1	1	1	1	3
Addis Ababa	1	1	1	3	2	2	1	1	1	1	3
Addis Ababa	1	1	1	3	2	2	1	1	1	1	3
Addis Ababa	1	1	1	3	2	1	1	1	1	1	3
Addis Ababa	1	1	1	3	2	2	1	1	1	1	3
Addis Ababa	1	1	1	3	2	3	1	1	1	1	3
Addis Ababa	1	1	1	3	2	3	1	1	1	1	3
Addis Ababa	1	1	1	3	2	2	1	1	1	1	3
Addis Ababa	1	1	1	3	2	2	2	1	1	1	3
Addis Ababa	1	1	1	3	2	2	1	1	1	1	3
Addis Ababa	1	1	1	3	2	2	1	1	1	1	3
Addis Ababa	1	1	1	3	2	2	2	1	1	1	3
Addis Ababa	1	1	1	3	2	2	2	1	1	1	3
Addis Ababa	1	1	1	3	2	2	1	1	1	1	3
Addis Ababa	1	1	1	3	2	2	1	1	1	1	3
Addis Ababa	1	1	1	3	2	2	2	1	1	1	3
Addis Ababa	1	1	1	3	2	3	1	1	1	1	3
Addis Ababa	1	1	1	4	2	2	2	1	1	1	3
Addis Ababa	1	1	1	4	2	2	1	1	1	1	3
Addis Ababa	1	1	1	4	2	3	1	1	1	1	3
Addis Ababa	1	1	1	4	2	2	2	1	1	1	3
Addis Ababa	1	1	1	4	2	2	1	1	1	1	3
Addis Ababa	1	1	1	4	2	3	1	1	1	1	3
Addis Ababa	1	1	1	4	2	3	1	1	1	1	3
Addis Ababa	1	1	1	4	2	2	2	1	1	1	3
Addis Ababa	1	1	1	4	2	2	2	1	1	1	3
Addis Ababa	1	1	1	4	2	2	1	1	1	1	3
Addis Ababa	1	1	1	4	2	2	1	1	1	1	3
Addis Ababa	1	1	1	4	2	2	1	1	1	1	3
Addis Ababa	1	1	1	4	2	2	2	1	1	1	3
Addis Ababa	1	1	1	4	2	2	2	1	1	1	3
Addis Ababa	1	1	1	4	2	2	1	1	1	1	3
Addis Ababa	1	1	1	4	2	3	1	1	1	1	3
Addis Ababa	1	1	1	4	2	2	1	1	1	1	3
Addis Ababa	1	1	1	4	2	3	1	1	1	1	3
Addis Ababa	1	1	1	4	2	2	2	1	1	1	3
Addis Ababa	1	1	1	4	2	2	1	1	1	1	3
Addis Ababa	1	1	1	4	2	2	1	1	1	1	3
Addis Ababa	1	1	1	5	2	3	2	1	1	1	3
Addis Ababa	1	1	1	5	2	2	2	1	1	1	3
Addis Ababa	1	1	1	5	2	2	1	1	1	1	3
Addis Ababa	1	1	1	5	2	2	1	1	1	1	3
Addis Ababa	1	1	1	5	2	2	1	1	1	1	3
Addis Ababa	1	1	1	5	2	3	1	1	1	1	3
Addis Ababa	1	1	1	5	2	2	1	1	1	1	3
Addis Ababa	1	1	1	5	2	2	1	1	1	1	3
Addis Ababa	1	1	1	5	2	2	1	1	1	1	3
Addis Ababa	1	1	1	5	2	2	1	1	1	1	3
Addis Ababa	1	1	1	5	2	2	2	1	1	1	3
Addis Ababa	1	1	1	5	2	2	1	1	1	1	3
Addis Ababa	1	1	1	5	2	2	1	1	1	1	3
Addis Ababa	1	1	1	5	2	2	2	1	1	1	3
Addis Ababa	1	1	1	5	2	2	1	1	1	1	3
Addis Ababa	1	1	1	5	2	3	2	1	1	1	3
Addis Ababa	1	1	1	5	2	2	1	1	1	1	3
Addis Ababa	1	1	1	5	2	2	1	1	1	1	3
Addis Ababa	1	1	1	5	2	2	1	1	1	1	3
Addis Ababa	1	1	1	5	2	2	1	1	1	1	3
Addis Ababa	1	1	1	5	2	2	2	1	1	1	3
Addis Ababa	1	1	1	5	2	2	2	1	1	1	3
Addis Ababa	1	1	1	6	2	2	1	1	1	1	3
Addis Ababa	1	1	1	6	2	2	2	1	1	1	3
Addis Ababa	1	1	1	6	2	3	1	1	1	1	3
Addis Ababa	1	1	1	6	2	2	2	1	1	1	3
Addis Ababa	1	1	1	6	2	2	2	1	1	1	3
Addis Ababa	1	1	1	6	2	2	2	1	1	1	3
Addis Ababa	1	1	1	6	2	2	2	1	1	1	3
Addis Ababa	1	1	1	6	2	2	2	1	1	1	3
Addis Ababa	1	1	1	6	2	2	2	1	1	1	3
Addis Ababa	1	1	1	6	2	2	1	1	1	1	3
Addis Ababa	1	1	1	6	2	2	2	1	1	1	3
Addis Ababa	1	1	1	6	2	2	2	1	1	1	3
Addis Ababa	1	1	1	6	2	2	2	1	1	1	3
Addis Ababa	1	1	1	7	2	2	2	1	1	1	3
Addis Ababa	1	1	1	7	2	2	2	1	1	1	3
Addis Ababa	1	1	1	7	2	3	1	1	1	1	3
Addis Ababa	1	1	1	7	2	2	1	1	1	1	3
Addis Ababa	1	1	1	7	2	3	1	1	1	1	3
Addis Ababa	1	1	1	7	2	2	2	1	1	1	3
Addis Ababa	1	1	1	7	2	2	2	1	1	1	3
Addis Ababa	1	1	1	7	2	2	1	1	1	1	3
Addis Ababa	1	1	1	7	2	3	2	1	1	1	3
Addis Ababa	1	1	1	7	2	2	1	1	1	1	3
Addis Ababa	1	1	1	7	2	2	2	1	1	1	3
Addis Ababa	1	1	1	7	2	3	1	1	1	1	3
Addis Ababa	1	1	1	7	2	2	2	1	1	1	3
Addis Ababa	1	1	1	7	2	2	1	1	1	1	3
Addis Ababa	1	1	1	7	2	2	2	1	1	1	3
Addis Ababa	1	1	1	8	2	3	2	1	1	1	3
Addis Ababa	1	1	1	8	2	2	2	1	1	1	3
Addis Ababa	1	1	1	8	2	2	1	1	1	1	3
Addis Ababa	1	1	1	8	2	2	2	1	1	1	3
Addis Ababa	1	1	1	8	2	3	1	1	1	1	3
Addis Ababa	1	1	1	8	2	2	1	1	1	1	3
Addis Ababa	1	1	1	8	2	2	1	1	1	1	3
Addis Ababa	1	1	1	8	2	2	1	1	1	1	3
Addis Ababa	1	1	1	8	2	2	1	1	1	1	3
Addis Ababa	1	1	1	8	2	2	1	1	1	1	3
Addis Ababa	1	1	1	8	2	2	2	1	1	1	3
Addis Ababa	1	1	1	8	2	2	1	1	1	1	3
Addis Ababa	1	1	1	8	2	2	1	1	1	1	3
Addis Ababa	1	1	1	8	2	2	1	1	1	1	3
Addis Ababa	1	1	1	9	2	2	1	1	1	1	3
Addis Ababa	1	1	1	9	2	2	1	1	1	1	3
Addis Ababa	1	1	1	9	2	2	1	1	1	1	3
Addis Ababa	1	1	1	9	2	2	1	1	1	1	3
Addis Ababa	1	1	1	9	2	2	1	1	1	1	3
Addis Ababa	1	1	1	9	2	3	1	1	1	1	3
Addis Ababa	1	1	1	9	2	2	2	1	1	1	3
Addis Ababa	1	1	1	9	2	2	2	1	1	1	3
Addis Ababa	1	1	1	9	2	3	1	1	1	1	3
Addis Ababa	1	1	1	9	2	2	1	1	1	1	3
Addis Ababa	1	1	1	9	2	2	2	1	1	1	3
Addis Ababa	1	1	1	10	2	3	1	1	1	1	3
Addis Ababa	1	1	1	10	2	2	2	1	1	1	3
Addis Ababa	1	1	1	10	2	2	2	1	1	1	3
Addis Ababa	1	1	1	10	2	2	2	1	1	1	3
Addis Ababa	1	1	1	10	2	2	1	1	1	1	3
Addis Ababa	1	1	1	10	2	2	1	1	1	1	3
Addis Ababa	1	1	1	10	2	2	2	1	1	1	3
Addis Ababa	1	1	1	10	2	3	1	1	1	1	3
Addis Ababa	1	1	1	10	2	2	2	1	1	1	3
Addis Ababa	1	1	1	11	2	2	1	1	1	1	3
Addis Ababa	1	1	1	11	2	3	1	1	1	1	3
Addis Ababa	1	1	1	11	2	2	2	1	1	1	3
Addis Ababa	1	1	1	11	2	2	2	1	1	1	3
Addis Ababa	1	1	1	11	2	2	2	1	1	1	3
Addis Ababa	1	1	1	11	2	2	1	1	1	1	3
Addis Ababa	1	1	1	11	2	2	2	1	1	1	3
Addis Ababa	1	1	1	11	2	2	2	1	1	1	3
Addis Ababa	1	1	1	11	2	3	1	1	1	1	3
Addis Ababa	1	1	1	11	2	2	2	1	1	1	3
Addis Ababa	1	1	1	12	2	2	1	1	1	1	3
Addis Ababa	1	1	1	12	2	3	1	1	1	1	3
Addis Ababa	1	1	1	12	2	3	1	1	1	1	3
Addis Ababa	1	1	1	12	2	2	1	1	1	1	3
Addis Ababa	1	1	1	12	2	2	2	1	1	1	3
Addis Ababa	1	1	1	12	2	2	1	1	1	1	3
Addis Ababa	1	1	1	13	2	1	2	1	1	1	3
Addis Ababa	1	1	1	13	2	2	1	1	1	1	3
Addis Ababa	1	1	1	13	2	2	2	1	1	1	3
Addis Ababa	1	1	1	13	2	3	1	1	1	1	3
Addis Ababa	1	1	1	13	2	2	1	1	1	1	3
Addis Ababa	1	1	1	13	2	2	2	1	1	1	3
Addis Ababa	1	1	1	13	2	2	1	1	1	1	3
Addis Ababa	1	1	1	13	2	2	1	1	1	1	3
Addis Ababa	1	1	1	13	2	2	2	1	1	1	3
Addis Ababa	1	1	1	13	2	2	1	1	1	1	3
Addis Ababa	1	1	1	14	2	2	2	1	1	1	3
Addis Ababa	1	1	1	14	2	2	2	1	1	1	3
Addis Ababa	1	1	1	14	2	2	2	1	1	1	3
Addis Ababa	1	1	1	14	2	2	1	1	1	1	3
Addis Ababa	1	1	1	14	2	2	2	1	1	1	3
Addis Ababa	1	1	1	14	2	2	1	1	1	1	3
Addis Ababa	1	1	1	14	2	2	2	1	1	1	3
Addis Ababa	1	1	1	15	2	2	1	1	1	1	3
Addis Ababa	1	1	1	15	2	2	1	1	1	1	3
Addis Ababa	1	1	1	15	2	2	1	1	1	1	3
Addis Ababa	1	1	1	15	2	2	1	1	1	1	3
Addis Ababa	1	1	1	15	2	2	1	1	1	1	3
Addis Ababa	1	1	1	16	2	2	2	1	1	1	3
Addis Ababa	1	1	1	16	2	2	1	1	1	1	3
Addis Ababa	1	1	1	16	2	2	1	1	1	1	3
Addis Ababa	1	1	1	16	2	2	1	1	1	1	3
Addis Ababa	1	1	1	16	2	2	1	1	1	1	3
Addis Ababa	1	1	1	17	2	3	1	1	1	1	3
Addis Ababa	1	1	1	17	2	2	1	1	1	1	3
Addis Ababa	1	1	1	17	2	3	1	1	1	1	3
Addis Ababa	1	1	1	17	2	2	1	1	1	1	3
Addis Ababa	1	1	1	17	2	3	1	1	1	1	3
Addis Ababa	1	1	1	17	2	3	1	1	1	1	3
Addis Ababa	1	1	1	17	2	2	1	1	1	1	3
Addis Ababa	1	1	1	17	2	2	2	1	1	1	3
Addis Ababa	1	1	1	18	2	3	1	1	1	1	3
Addis Ababa	1	1	1	18	2	2	1	1	1	1	3
Addis Ababa	1	1	1	18	2	2	2	1	1	1	3
Addis Ababa	1	1	1	18	2	2	1	1	1	1	3
Addis Ababa	1	1	1	18	2	2	2	1	1	1	3
Addis Ababa	1	1	1	19	2	2	2	1	1	1	3
Addis Ababa	1	1	1	19	2	3	1	1	1	1	3
Addis Ababa	1	1	1	20	2	2	2	1	1	1	3
Addis Ababa	1	1	1	20	2	2	2	1	1	1	3
Addis Ababa	1	1	1	20	2	2	2	1	1	1	3
Addis Ababa	1	1	1	21	2	2	2	1	1	1	3
Addis Ababa	1	1	1	21	2	2	2	1	1	1	3
Addis Ababa	1	1	1	21	2	2	1	1	1	1	3
Addis Ababa	1	1	1	22	2	2	2	1	1	1	3
Addis Ababa	1	1	1	22	2	3	1	1	1	1	3
Addis Ababa	1	1	1	22	2	3	1	1	1	1	3
Addis Ababa	1	1	1	22	2	2	1	1	1	1	3
Addis Ababa	1	1	1	22	2	2	1	1	1	1	3
Addis Ababa	1	1	1	23	2	2	1	1	1	1	3
Addis Ababa	1	1	1	23	2	3	1	1	1	1	3
Addis Ababa	1	1	1	23	2	2	2	1	1	1	3
Addis Ababa	1	1	1	23	2	2	2	1	1	1	3
Addis Ababa	1	1	1	24	2	3	2	1	1	1	3
Addis Ababa	1	1	1	24	2	2	1	1	1	1	3
Addis Ababa	1	1	1	25	2	2	1	1	1	1	3
Addis Ababa	1	1	1	25	2	2	2	1	1	1	3
Addis Ababa	1	1	1	25	2	2	2	1	1	1	3
Addis Ababa	1	1	1	25	2	2	1	1	1	1	3
Addis Ababa	1	1	1	25	2	2	2	1	1	1	3
Addis Ababa	1	1	1	26	2	2	2	1	1	1	3
Addis Ababa	1	1	1	26	2	2	1	1	1	1	3
Addis Ababa	1	1	1	26	2	2	1	1	1	1	3
Addis Ababa	1	1	1	26	2	2	2	1	1	1	3
Addis Ababa	1	1	1	26	2	2	1	1	1	1	3
Addis Ababa	1	1	1	26	2	2	2	1	1	1	3
Addis Ababa	1	1	1	29	2	2	2	1	1	1	3
Addis Ababa	1	1	1	29	2	2	2	1	1	1	3
Addis Ababa	1	1	1	29	2	2	2	1	1	1	3
Addis Ababa	1	1	1	30	2	3	1	1	1	1	3
Addis Ababa	1	1	1	30	2	2	1	1	1	1	3
Addis Ababa	1	1	1	30	2	2	2	1	1	1	3
Addis Ababa	1	1	1	30	2	2	1	1	1	1	3
Addis Ababa	1	1	1	30	2	2	1	1	1	1	3
Addis Ababa	1	1	1	30	2	3	1	1	1	1	3
Addis Ababa	1	1	1	30	2	2	1	1	1	1	3
Addis Ababa	1	1	1	30	2	2	2	1	1	1	3
Addis Ababa	1	1	1	30	2	2	2	1	1	1	3
Addis Ababa	1	1	1	31	2	2	1	1	1	1	3
Addis Ababa	1	1	1	31	2	2	1	1	1	1	3
Addis Ababa	1	1	1	31	2	2	2	1	1	1	3
Addis Ababa	1	1	1	31	2	2	2	1	1	1	3
Addis Ababa	1	1	1	31	2	2	1	1	1	1	3
Addis Ababa	1	1	1	31	2	2	1	1	1	1	3
Addis Ababa	1	1	1	32	2	2	2	1	1	1	3
Addis Ababa	1	1	1	33	2	2	2	1	1	1	3
Addis Ababa	1	1	1	33	2	2	1	1	1	1	3
Addis Ababa	1	1	1	33	2	2	2	1	1	1	3
Addis Ababa	1	1	1	33	2	2	1	1	1	1	3
Addis Ababa	1	1	1	33	2	2	1	1	1	1	3
Addis Ababa	1	1	1	33	2	2	1	1	1	1	3
Addis Ababa	1	1	1	33	2	2	1	1	1	1	3
Addis Ababa	1	1	1	33	2	2	1	1	1	1	3
Addis Ababa	1	1	1	34	2	2	2	1	1	1	3
Addis Ababa	1	1	1	34	2	2	2	1	1	1	3
Addis Ababa	1	1	1	34	2	2	1	1	1	1	3
Addis Ababa	1	1	1	34	2	2	2	1	1	1	3
Addis Ababa	1	1	1	34	2	2	1	1	1	1	3
Addis Ababa	1	1	1	34	2	3	1	1	1	1	3
Addis Ababa	1	1	1	34	2	1	1	1	1	1	3
Addis Ababa	1	1	1	34	2	2	2	1	1	1	3
Addis Ababa	1	1	1	35	2	3	1	1	1	1	3
Addis Ababa	1	1	1	35	2	2	2	1	1	1	3
Addis Ababa	1	1	1	35	2	2	1	1	1	1	3
Addis Ababa	1	1	1	35	2	2	1	1	1	1	3
Addis Ababa	1	1	1	35	2	2	1	1	1	1	3
Addis Ababa	1	1	1	36	2	2	1	1	1	1	3
Addis Ababa	1	1	1	36	2	2	2	1	1	1	3
Addis Ababa	1	1	1	37	2	3	1	1	1	1	3
Addis Ababa	1	1	1	37	2	3	1	1	1	1	3
Addis Ababa	1	1	1	37	2	2	1	1	1	1	3
Addis Ababa	1	1	1	37	2	2	1	1	1	1	3
Addis Ababa	1	1	1	38	2	1	2	1	1	1	3
Addis Ababa	1	1	1	38	2	2	2	1	1	1	3
Addis Ababa	1	1	1	38	2	2	1	1	1	1	3
Addis Ababa	1	1	1	39	2	2	1	1	1	1	3
Addis Ababa	1	1	1	39	2	2	2	1	1	1	3
Addis Ababa	1	1	1	39	2	2	1	1	1	1	3
Addis Ababa	1	1	1	39	2	2	2	1	1	1	3
Addis Ababa	1	1	1	39	2	3	1	1	1	1	3
Addis Ababa	1	1	1	39	2	2	1	1	1	1	3
Addis Ababa	1	1	1	39	2	2	1	1	1	1	3
Other cities	1	1	1	1	2	2	1	1	1	1	3
Other cities	1	1	1	1	2	2	1	1	1	1	3
Other cities	1	1	1	1	2	3	1	1	1	1	3
Other cities	1	1	1	1	2	2	1	1	1	1	3
Other cities	1	1	1	1	2	3	1	1	1	1	3
Other cities	1	1	1	1	2	3	1	1	1	1	3
Other cities	1	1	1	1	2	2	1	1	1	1	3
Other cities	1	1	1	1	2	2	1	1	1	1	3
Other cities	1	1	1	1	2	2	1	1	1	1	3
Other cities	1	1	1	1	2	1	2	1	1	1	3
Other cities	1	1	1	1	2	2	1	1	1	1	3
Other cities	1	1	1	1	2	3	1	1	1	1	3
Other cities	1	1	1	1	2	2	1	1	1	1	3
Other cities	1	1	1	1	2	2	1	1	1	1	3
Other cities	1	1	1	1	2	2	1	1	1	1	3
Other cities	1	1	1	1	2	2	2	1	1	1	3
Other cities	1	1	1	1	2	2	1	1	1	1	3
Other cities	1	1	1	1	2	2	1	1	1	1	3
Other cities	1	1	1	2	2	1	1	1	1	1	3
Other cities	1	1	1	2	2	2	2	1	1	1	3
Other cities	1	1	1	2	2	2	1	1	1	1	3
Other cities	1	1	1	2	2	2	2	1	1	1	3
Other cities	1	1	1	2	2	2	1	1	1	1	3
Other cities	1	1	1	2	2	3	1	1	1	1	3
Other cities	1	1	1	2	2	3	2	1	1	1	3
Other cities	1	1	1	3	2	2	1	1	1	1	3
Other cities	1	1	1	3	2	3	1	1	1	1	3
Other cities	1	1	1	3	2	2	1	1	1	1	3
Other cities	1	1	1	3	2	2	1	1	1	1	3
Other cities	1	1	1	4	2	3	1	1	1	1	3
Other cities	1	1	1	4	2	2	1	1	1	1	3
Other cities	1	1	1	4	2	2	1	1	1	1	3
Other cities	1	1	1	4	2	2	1	1	1	1	3
Other cities	1	1	1	4	2	2	1	1	1	1	3
Other cities	1	1	1	5	2	2	2	1	1	1	3
Other cities	1	1	1	5	2	2	1	1	1	1	3
Other cities	1	1	1	5	2	2	2	1	1	1	3
Other cities	1	1	1	5	2	2	1	1	1	1	3
Other cities	1	1	1	5	2	2	1	1	1	1	3
Other cities	1	1	1	5	2	3	1	1	1	1	3
Other cities	1	1	1	5	2	3	1	1	1	1	3
Other cities	1	1	1	6	2	2	1	1	1	1	3
Other cities	1	1	1	6	2	2	1	1	1	1	3
Other cities	1	1	1	6	2	2	1	1	1	1	3
Other cities	1	1	1	6	2	2	1	1	1	1	3
Other cities	1	1	1	6	2	2	1	1	1	1	3
Other cities	1	1	1	6	2	2	1	1	1	1	3
Other cities	1	1	1	7	2	2	1	1	1	1	3
Other cities	1	1	1	7	2	2	2	1	1	1	3
Other cities	1	1	1	7	2	3	1	1	1	1	3
Other cities	1	1	1	7	2	2	1	1	1	1	3
Other cities	1	1	1	7	2	2	1	1	1	1	3
Other cities	1	1	1	7	2	2	2	1	1	1	3
Other cities	1	1	1	8	2	2	1	1	1	1	3
Other cities	1	1	1	8	2	2	2	1	1	1	3
Other cities	1	1	1	8	2	2	1	1	1	1	3
Other cities	1	1	1	8	2	2	1	1	1	1	3
Other cities	1	1	1	8	2	2	1	1	1	1	3
Other cities	1	1	1	9	2	2	1	1	1	1	3
Other cities	1	1	1	9	2	2	1	1	1	1	3
Other cities	1	1	1	9	2	2	1	1	1	1	3
Other cities	1	1	1	9	2	2	1	1	1	1	3
Other cities	1	1	1	9	2	2	2	1	1	1	3
Other cities	1	1	1	9	2	2	1	1	1	1	3
Other cities	1	1	1	9	2	2	1	1	1	1	3
Other cities	1	1	1	9	2	2	1	1	1	1	3
Other cities	1	1	1	10	2	2	1	1	1	1	3
Other cities	1	1	1	10	2	2	2	1	1	1	3
Other cities	1	1	1	11	2	2	1	1	1	1	3
Other cities	1	1	1	11	2	2	2	1	1	1	3
Other cities	1	1	1	11	2	2	1	1	1	1	3
Other cities	1	1	1	12	2	2	1	1	1	1	3
Other cities	1	1	1	12	2	2	1	1	1	1	3
Other cities	1	1	1	13	2	2	1	1	1	1	3
Other cities	1	1	1	13	2	2	2	1	1	1	3
Other cities	1	1	1	13	2	2	1	1	1	1	3
Other cities	1	1	1	13	2	2	1	1	1	1	3
Other cities	1	1	1	14	2	2	2	1	1	1	3
Other cities	1	1	1	14	2	3	2	1	1	1	3
Other cities	1	1	1	14	2	2	1	1	1	1	3
Other cities	1	1	1	15	2	2	1	1	1	1	3
Other cities	1	1	1	15	2	2	1	1	1	1	3
Other cities	1	1	1	16	2	2	1	1	1	1	3
Other cities	1	1	1	17	2	2	1	1	1	1	3
Other cities	1	1	1	19	2	2	1	1	1	1	3
Other cities	1	1	1	19	2	2	1	1	1	1	3
Other cities	1	1	1	19	2	2	2	1	1	1	3
Other cities	1	1	1	20	2	2	1	1	1	1	3
Other cities	1	1	1	21	2	2	1	1	1	1	3
Other cities	1	1	1	22	2	2	1	1	1	1	3
Other cities	1	1	1	22	2	2	1	1	1	1	3
Other cities	1	1	1	22	2	3	1	1	1	1	3
Other cities	1	1	1	22	2	2	1	1	1	1	3
Other cities	1	1	1	22	2	2	1	1	1	1	3
Other cities	1	1	1	23	2	2	1	1	1	1	3
Other cities	1	1	1	23	2	2	2	1	1	1	3
Other cities	1	1	1	23	2	2	1	1	1	1	3
Other cities	1	1	1	25	2	1	1	1	1	1	3
Other cities	1	1	1	25	2	3	2	1	1	1	3
Other cities	1	1	1	25	2	2	1	1	1	1	3
Other cities	1	1	1	26	2	3	1	1	1	1	3
Other cities	1	1	1	26	2	2	2	1	1	1	3
Other cities	1	1	1	29	2	2	2	1	1	1	3
Other cities	1	1	1	29	2	2	1	1	1	1	3
Other cities	1	1	1	29	2	3	1	1	1	1	3
Other cities	1	1	1	29	2	3	1	1	1	1	3
Other cities	1	1	1	29	2	2	1	1	1	1	3
Other cities	1	1	1	29	2	2	1	1	1	1	3
Other cities	1	1	1	29	2	2	1	1	1	1	3
Other cities	1	1	1	30	2	1	2	1	1	1	3
Other cities	1	1	1	30	2	3	1	1	1	1	3
Other cities	1	1	1	31	2	2	2	1	1	1	3
Other cities	1	1	1	31	2	2	1	1	1	1	3
Other cities	1	1	1	31	2	1	1	1	1	1	3
Other cities	1	1	1	32	2	2	2	1	1	1	3
Other cities	1	1	1	32	2	2	1	1	1	1	3
Other cities	1	1	1	32	2	2	1	1	1	1	3
Other cities	1	1	1	32	2	2	1	1	1	1	3
Other cities	1	1	1	33	2	2	1	1	1	1	3
Other cities	1	1	1	33	2	3	2	1	1	1	3
Other cities	1	1	1	33	2	2	1	1	1	1	3
Other cities	1	1	1	33	2	2	2	1	1	1	3
Other cities	1	1	1	34	2	2	1	1	1	1	3
Other cities	1	1	1	34	2	3	1	1	1	1	3
Other cities	1	1	1	34	2	2	1	1	1	1	3
Other cities	1	1	1	35	2	2	1	1	1	1	3
Other cities	1	1	1	36	2	3	1	1	1	1	3
Other cities	1	1	1	36	2	3	1	1	1	1	3
Other cities	1	1	1	36	2	2	2	1	1	1	3
Other cities	1	1	1	37	2	2	1	1	1	1	3
Other cities	1	1	1	37	2	2	1	1	1	1	3
Other cities	1	1	1	37	2	2	1	1	1	1	3
Other cities	1	1	1	37	2	3	1	1	1	1	3
Other cities	1	1	1	37	2	2	1	1	1	1	3
Other cities	1	1	1	37	2	2	2	1	1	1	3
Other cities	1	1	1	37	2	2	1	1	1	1	3
Other cities	1	1	1	37	2	2	2	1	1	1	3
Other cities	1	1	1	37	2	2	1	1	1	1	3
Other cities	1	1	1	38	2	3	1	1	1	1	3
Other cities	1	1	1	38	2	3	1	1	1	1	3
Other cities	1	1	1	38	2	3	1	1	1	1	3
Other cities	1	1	1	39	2	2	1	1	1	1	3
Other cities	1	1	1	39	2	2	2	1	1	1	3
Other cities	1	1	1	39	2	2	1	1	1	1	3
Other cities	1	1	1	39	2	3	1	1	1	1	3
Other cities	1	1	1	39	2	2	2	1	1	1	3
Addis Ababa	1	1	1	1	3	2	2	1	1	1	3
Addis Ababa	1	1	1	1	3	3	1	1	1	1	3
Addis Ababa	1	1	1	1	3	2	2	1	1	1	3
Addis Ababa	1	1	1	1	3	2	2	1	1	1	3
Addis Ababa	1	1	1	1	3	2	2	1	1	1	3
Addis Ababa	1	1	1	1	3	2	1	1	1	1	3
Addis Ababa	1	1	1	1	3	2	2	1	1	1	3
Addis Ababa	1	1	1	1	3	2	1	1	1	1	3
Addis Ababa	1	1	1	1	3	2	2	1	1	1	3
Addis Ababa	1	1	1	1	3	3	2	1	1	1	3
Addis Ababa	1	1	1	1	3	2	2	1	1	1	3
Addis Ababa	1	1	1	1	3	2	2	1	1	1	3
Addis Ababa	1	1	1	1	3	2	2	1	1	1	3
Addis Ababa	1	1	1	1	3	2	1	1	1	1	3
Addis Ababa	1	1	1	1	3	2	1	1	1	1	3
Addis Ababa	1	1	1	2	3	2	2	1	1	1	3
Addis Ababa	1	1	1	2	3	2	1	1	1	1	3
Addis Ababa	1	1	1	2	3	2	1	1	1	1	3
Addis Ababa	1	1	1	2	3	2	2	1	1	1	3
Addis Ababa	1	1	1	2	3	2	2	1	1	1	3
Addis Ababa	1	1	1	2	3	2	2	1	1	1	3
Addis Ababa	1	1	1	2	3	3	2	1	1	1	3
Addis Ababa	1	1	1	2	3	2	2	1	1	1	3
Addis Ababa	1	1	1	2	3	2	1	1	1	1	3
Addis Ababa	1	1	1	2	3	2	1	1	1	1	3
Addis Ababa	1	1	1	2	3	2	1	1	1	1	3
Addis Ababa	1	1	1	2	3	2	1	1	1	1	3
Addis Ababa	1	1	1	2	3	2	1	1	1	1	3
Addis Ababa	1	1	1	2	3	2	2	1	1	1	3
Addis Ababa	1	1	1	2	3	1	2	1	1	1	3
Addis Ababa	1	1	1	2	3	2	1	1	1	1	3
Addis Ababa	1	1	1	2	3	2	1	1	1	1	3
Addis Ababa	1	1	1	2	3	2	2	1	1	1	3
Addis Ababa	1	1	1	2	3	2	2	1	1	1	3
Addis Ababa	1	1	1	2	3	2	2	1	1	1	3
Addis Ababa	1	1	1	2	3	2	2	1	1	1	3
Addis Ababa	1	1	1	2	3	2	2	1	1	1	3
Addis Ababa	1	1	1	2	3	2	1	1	1	1	3
Addis Ababa	1	1	1	2	3	2	2	1	1	1	3
Addis Ababa	1	1	1	3	3	2	1	1	1	1	3
Addis Ababa	1	1	1	3	3	2	2	1	1	1	3
Addis Ababa	1	1	1	3	3	2	1	1	1	1	3
Addis Ababa	1	1	1	3	3	3	1	1	1	1	3
Addis Ababa	1	1	1	3	3	3	1	1	1	1	3
Addis Ababa	1	1	1	3	3	2	2	1	1	1	3
Addis Ababa	1	1	1	3	3	2	2	1	1	1	3
Addis Ababa	1	1	1	3	3	2	2	1	1	1	3
Addis Ababa	1	1	1	3	3	2	2	1	1	1	3
Addis Ababa	1	1	1	3	3	2	1	1	1	1	3
Addis Ababa	1	1	1	3	3	3	1	1	1	1	3
Addis Ababa	1	1	1	3	3	3	2	1	1	1	3
Addis Ababa	1	1	1	3	3	3	2	1	1	1	3
Addis Ababa	1	1	1	3	3	2	2	1	1	1	3
Addis Ababa	1	1	1	3	3	2	2	1	1	1	3
Addis Ababa	1	1	1	3	3	2	1	1	1	1	3
Addis Ababa	1	1	1	4	3	2	1	1	1	1	3
Addis Ababa	1	1	1	4	3	2	2	1	1	1	3
Addis Ababa	1	1	1	4	3	2	1	1	1	1	3
Addis Ababa	1	1	1	4	3	3	2	1	1	1	3
Addis Ababa	1	1	1	4	3	2	1	1	1	1	3
Addis Ababa	1	1	1	4	3	2	1	1	1	1	3
Addis Ababa	1	1	1	4	3	2	2	1	1	1	3
Addis Ababa	1	1	1	4	3	2	1	1	1	1	3
Addis Ababa	1	1	1	4	3	2	2	1	1	1	3
Addis Ababa	1	1	1	4	3	2	2	1	1	1	3
Addis Ababa	1	1	1	4	3	2	1	1	1	1	3
Addis Ababa	1	1	1	4	3	2	1	1	1	1	3
Addis Ababa	1	1	1	4	3	2	2	1	1	1	3
Addis Ababa	1	1	1	4	3	2	2	1	1	1	3
Addis Ababa	1	1	1	4	3	2	2	1	1	1	3
Addis Ababa	1	1	1	4	3	2	2	1	1	1	3
Addis Ababa	1	1	1	4	3	3	1	1	1	1	3
Addis Ababa	1	1	1	4	3	2	1	1	1	1	3
Addis Ababa	1	1	1	4	3	2	2	1	1	1	3
Addis Ababa	1	1	1	4	3	2	2	1	1	1	3
Addis Ababa	1	1	1	4	3	2	2	1	1	1	3
Addis Ababa	1	1	1	4	3	2	1	1	1	1	3
Addis Ababa	1	1	1	5	3	2	2	1	1	1	3
Addis Ababa	1	1	1	5	3	2	2	1	1	1	3
Addis Ababa	1	1	1	5	3	2	1	1	1	1	3
Addis Ababa	1	1	1	5	3	3	2	1	1	1	3
Addis Ababa	1	1	1	5	3	2	1	1	1	1	3
Addis Ababa	1	1	1	5	3	3	2	1	1	1	3
Addis Ababa	1	1	1	5	3	3	1	1	1	1	3
Addis Ababa	1	1	1	5	3	2	2	1	1	1	3
Addis Ababa	1	1	1	5	3	2	2	1	1	1	3
Addis Ababa	1	1	1	5	3	2	1	1	1	1	3
Addis Ababa	1	1	1	5	3	2	1	1	1	1	3
Addis Ababa	1	1	1	5	3	2	2	1	1	1	3
Addis Ababa	1	1	1	5	3	3	2	1	1	1	3
Addis Ababa	1	1	1	5	3	2	1	1	1	1	3
Addis Ababa	1	1	1	5	3	2	1	1	1	1	3
Addis Ababa	1	1	1	6	3	2	1	1	1	1	3
Addis Ababa	1	1	1	6	3	2	2	1	1	1	3
Addis Ababa	1	1	1	6	3	3	2	1	1	1	3
Addis Ababa	1	1	1	6	3	2	2	1	1	1	3
Addis Ababa	1	1	1	6	3	2	1	1	1	1	3
Addis Ababa	1	1	1	6	3	2	2	1	1	1	3
Addis Ababa	1	1	1	6	3	2	2	1	1	1	3
Addis Ababa	1	1	1	6	3	2	1	1	1	1	3
Addis Ababa	1	1	1	6	3	2	2	1	1	1	3
Addis Ababa	1	1	1	6	3	2	2	1	1	1	3
Addis Ababa	1	1	1	6	3	2	2	1	1	1	3
Addis Ababa	1	1	1	6	3	2	1	1	1	1	3
Addis Ababa	1	1	1	6	3	2	2	1	1	1	3
Addis Ababa	1	1	1	6	3	2	2	1	1	1	3
Addis Ababa	1	1	1	6	3	2	1	1	1	1	3
Addis Ababa	1	1	1	6	3	2	2	1	1	1	3
Addis Ababa	1	1	1	6	3	2	1	1	1	1	3
Addis Ababa	1	1	1	7	3	2	1	1	1	1	3
Addis Ababa	1	1	1	7	3	2	1	1	1	1	3
Addis Ababa	1	1	1	7	3	2	2	1	1	1	3
Addis Ababa	1	1	1	7	3	2	2	1	1	1	3
Addis Ababa	1	1	1	7	3	2	1	1	1	1	3
Addis Ababa	1	1	1	7	3	1	2	1	1	1	3
Addis Ababa	1	1	1	7	3	2	2	1	1	1	3
Addis Ababa	1	1	1	7	3	2	2	1	1	1	3
Addis Ababa	1	1	1	7	3	2	1	1	1	1	3
Addis Ababa	1	1	1	7	3	2	1	1	1	1	3
Addis Ababa	1	1	1	7	3	2	2	1	1	1	3
Addis Ababa	1	1	1	7	3	2	2	1	1	1	3
Addis Ababa	1	1	1	7	3	2	2	1	1	1	3
Addis Ababa	1	1	1	7	3	2	2	1	1	1	3
Addis Ababa	1	1	1	8	3	3	2	1	1	1	3
Addis Ababa	1	1	1	8	3	2	2	1	1	1	3
Addis Ababa	1	1	1	8	3	2	2	1	1	1	3
Addis Ababa	1	1	1	8	3	2	1	1	1	1	3
Addis Ababa	1	1	1	8	3	2	2	1	1	1	3
Addis Ababa	1	1	1	8	3	2	2	1	1	1	3
Addis Ababa	1	1	1	8	3	2	2	1	1	1	3
Addis Ababa	1	1	1	8	3	2	1	1	1	1	3
Addis Ababa	1	1	1	8	3	2	1	1	1	1	3
Addis Ababa	1	1	1	8	3	1	1	1	1	1	3
Addis Ababa	1	1	1	8	3	3	2	1	1	1	3
Addis Ababa	1	1	1	8	3	3	2	1	1	1	3
Addis Ababa	1	1	1	8	3	2	2	1	1	1	3
Addis Ababa	1	1	1	9	3	2	2	1	1	1	3
Addis Ababa	1	1	1	9	3	2	2	1	1	1	3
Addis Ababa	1	1	1	9	3	2	2	1	1	1	3
Addis Ababa	1	1	1	9	3	2	2	1	1	1	3
Addis Ababa	1	1	1	9	3	2	1	1	1	1	3
Addis Ababa	1	1	1	9	3	2	1	1	1	1	3
Addis Ababa	1	1	1	9	3	2	2	1	1	1	3
Addis Ababa	1	1	1	9	3	2	2	1	1	1	3
Addis Ababa	1	1	1	9	3	2	1	1	1	1	3
Addis Ababa	1	1	1	9	3	2	2	1	1	1	3
Addis Ababa	1	1	1	9	3	2	1	1	1	1	3
Addis Ababa	1	1	1	10	3	3	2	1	1	1	3
Addis Ababa	1	1	1	10	3	2	2	1	1	1	3
Addis Ababa	1	1	1	10	3	2	2	1	1	1	3
Addis Ababa	1	1	1	10	3	2	1	1	1	1	3
Addis Ababa	1	1	1	10	3	2	2	1	1	1	3
Addis Ababa	1	1	1	10	3	2	2	1	1	1	3
Addis Ababa	1	1	1	10	3	1	2	1	1	1	3
Addis Ababa	1	1	1	10	3	2	1	1	1	1	3
Addis Ababa	1	1	1	10	3	2	2	1	1	1	3
Addis Ababa	1	1	1	10	3	2	1	1	1	1	3
Addis Ababa	1	1	1	10	3	3	1	1	1	1	3
Addis Ababa	1	1	1	11	3	2	1	1	1	1	3
Addis Ababa	1	1	1	11	3	1	1	1	1	1	3
Addis Ababa	1	1	1	11	3	2	2	1	1	1	3
Addis Ababa	1	1	1	11	3	2	2	1	1	1	3
Addis Ababa	1	1	1	11	3	2	1	1	1	1	3
Addis Ababa	1	1	1	11	3	2	1	1	1	1	3
Addis Ababa	1	1	1	11	3	2	2	1	1	1	3
Addis Ababa	1	1	1	11	3	2	1	1	1	1	3
Addis Ababa	1	1	1	12	3	2	1	1	1	1	3
Addis Ababa	1	1	1	12	3	2	2	1	1	1	3
Addis Ababa	1	1	1	12	3	2	2	1	1	1	3
Addis Ababa	1	1	1	12	3	1	1	1	1	1	3
Addis Ababa	1	1	1	12	3	2	2	1	1	1	3
Addis Ababa	1	1	1	12	3	2	2	1	1	1	3
Addis Ababa	1	1	1	12	3	2	2	1	1	1	3
Addis Ababa	1	1	1	12	3	2	2	1	1	1	3
Addis Ababa	1	1	1	12	3	3	1	1	1	1	3
Addis Ababa	1	1	1	12	3	2	1	1	1	1	3
Addis Ababa	1	1	1	12	3	2	2	1	1	1	3
Addis Ababa	1	1	1	12	3	2	2	1	1	1	3
Addis Ababa	1	1	1	12	3	2	2	1	1	1	3
Addis Ababa	1	1	1	12	3	3	2	1	1	1	3
Addis Ababa	1	1	1	12	3	2	1	1	1	1	3
Addis Ababa	1	1	1	13	3	2	2	1	1	1	3
Addis Ababa	1	1	1	13	3	3	2	1	1	1	3
Addis Ababa	1	1	1	13	3	2	2	1	1	1	3
Addis Ababa	1	1	1	13	3	3	1	1	1	1	3
Addis Ababa	1	1	1	13	3	3	2	1	1	1	3
Addis Ababa	1	1	1	13	3	3	1	1	1	1	3
Addis Ababa	1	1	1	13	3	3	1	1	1	1	3
Addis Ababa	1	1	1	13	3	2	2	1	1	1	3
Addis Ababa	1	1	1	13	3	2	2	1	1	1	3
Addis Ababa	1	1	1	13	3	2	1	1	1	1	3
Addis Ababa	1	1	1	13	3	2	1	1	1	1	3
Addis Ababa	1	1	1	13	3	2	2	1	1	1	3
Addis Ababa	1	1	1	13	3	2	1	1	1	1	3
Addis Ababa	1	1	1	13	3	2	2	1	1	1	3
Addis Ababa	1	1	1	13	3	2	2	1	1	1	3
Addis Ababa	1	1	1	13	3	2	2	1	1	1	3
Addis Ababa	1	1	1	13	3	2	1	1	1	1	3
Addis Ababa	1	1	1	13	3	2	1	1	1	1	3
Addis Ababa	1	1	1	13	3	2	2	1	1	1	3
Addis Ababa	1	1	1	13	3	2	2	1	1	1	3
Addis Ababa	1	1	1	13	3	2	2	1	1	1	3
Addis Ababa	1	1	1	13	3	2	1	1	1	1	3
Addis Ababa	1	1	1	13	3	2	1	1	1	1	3
Addis Ababa	1	1	1	13	3	2	2	1	1	1	3
Addis Ababa	1	1	1	13	3	2	2	1	1	1	3
Addis Ababa	1	1	1	13	3	2	1	1	1	1	3
Addis Ababa	1	1	1	14	3	1	2	1	1	1	3
Addis Ababa	1	1	1	14	3	2	1	1	1	1	3
Addis Ababa	1	1	1	14	3	2	2	1	1	1	3
Addis Ababa	1	1	1	14	3	2	2	1	1	1	3
Addis Ababa	1	1	1	14	3	2	1	1	1	1	3
Addis Ababa	1	1	1	14	3	2	2	1	1	1	3
Addis Ababa	1	1	1	14	3	2	2	1	1	1	3
Addis Ababa	1	1	1	14	3	2	1	1	1	1	3
Addis Ababa	1	1	1	15	3	3	2	1	1	1	3
Addis Ababa	1	1	1	15	3	2	1	1	1	1	3
Addis Ababa	1	1	1	15	3	2	2	1	1	1	3
Addis Ababa	1	1	1	15	3	2	2	1	1	1	3
Addis Ababa	1	1	1	15	3	2	2	1	1	1	3
Addis Ababa	1	1	1	15	3	2	1	1	1	1	3
Addis Ababa	1	1	1	15	3	2	2	1	1	1	3
Addis Ababa	1	1	1	15	3	2	1	1	1	1	3
Addis Ababa	1	1	1	16	3	3	2	1	1	1	3
Addis Ababa	1	1	1	16	3	1	1	1	1	1	3
Addis Ababa	1	1	1	16	3	2	2	1	1	1	3
Addis Ababa	1	1	1	16	3	2	1	1	1	1	3
Addis Ababa	1	1	1	16	3	2	2	1	1	1	3
Addis Ababa	1	1	1	16	3	2	2	1	1	1	3
Addis Ababa	1	1	1	16	3	2	2	1	1	1	3
Addis Ababa	1	1	1	17	3	2	1	1	1	1	3
Addis Ababa	1	1	1	17	3	2	2	1	1	1	3
Addis Ababa	1	1	1	17	3	2	2	1	1	1	3
Addis Ababa	1	1	1	17	3	2	2	1	1	1	3
Addis Ababa	1	1	1	17	3	1	2	1	1	1	3
Addis Ababa	1	1	1	17	3	2	2	1	1	1	3
Addis Ababa	1	1	1	17	3	2	2	1	1	1	3
Addis Ababa	1	1	1	17	3	2	1	1	1	1	3
Addis Ababa	1	1	1	17	3	2	2	1	1	1	3
Addis Ababa	1	1	1	17	3	2	2	1	1	1	3
Addis Ababa	1	1	1	17	3	2	2	1	1	1	3
Addis Ababa	1	1	1	17	3	2	1	1	1	1	3
Addis Ababa	1	1	1	18	3	1	2	1	1	1	3
Addis Ababa	1	1	1	18	3	2	2	1	1	1	3
Addis Ababa	1	1	1	18	3	2	2	1	1	1	3
Addis Ababa	1	1	1	18	3	2	1	1	1	1	3
Addis Ababa	1	1	1	18	3	2	2	1	1	1	3
Addis Ababa	1	1	1	18	3	2	2	1	1	1	3
Addis Ababa	1	1	1	18	3	2	2	1	1	1	3
Addis Ababa	1	1	1	18	3	2	1	1	1	1	3
Addis Ababa	1	1	1	18	3	3	1	1	1	1	3
Addis Ababa	1	1	1	19	3	2	2	1	1	1	3
Addis Ababa	1	1	1	19	3	2	2	1	1	1	3
Addis Ababa	1	1	1	19	3	2	1	1	1	1	3
Addis Ababa	1	1	1	19	3	2	2	1	1	1	3
Addis Ababa	1	1	1	19	3	2	2	1	1	1	3
Addis Ababa	1	1	1	19	3	2	2	1	1	1	3
Addis Ababa	1	1	1	19	3	2	1	1	1	1	3
Addis Ababa	1	1	1	19	3	1	1	1	1	1	3
Addis Ababa	1	1	1	19	3	2	2	1	1	1	3
Addis Ababa	1	1	1	20	3	2	2	1	1	1	3
Addis Ababa	1	1	1	20	3	2	1	1	1	1	3
Addis Ababa	1	1	1	20	3	3	1	1	1	1	3
Addis Ababa	1	1	1	20	3	2	2	1	1	1	3
Addis Ababa	1	1	1	20	3	2	2	1	1	1	3
Addis Ababa	1	1	1	20	3	2	2	1	1	1	3
Addis Ababa	1	1	1	20	3	1	2	1	1	1	3
Addis Ababa	1	1	1	20	3	2	2	1	1	1	3
Addis Ababa	1	1	1	21	3	2	1	1	1	1	3
Addis Ababa	1	1	1	21	3	2	2	1	1	1	3
Addis Ababa	1	1	1	21	3	2	2	1	1	1	3
Addis Ababa	1	1	1	21	3	2	2	1	1	1	3
Addis Ababa	1	1	1	21	3	2	1	1	1	1	3
Addis Ababa	1	1	1	21	3	2	2	1	1	1	3
Addis Ababa	1	1	1	22	3	2	2	1	1	1	3
Addis Ababa	1	1	1	22	3	1	2	1	1	1	3
Addis Ababa	1	1	1	22	3	3	2	1	1	1	3
Addis Ababa	1	1	1	22	3	2	1	1	1	1	3
Addis Ababa	1	1	1	22	3	2	2	1	1	1	3
Addis Ababa	1	1	1	23	3	2	2	1	1	1	3
Addis Ababa	1	1	1	23	3	2	2	1	1	1	3
Addis Ababa	1	1	1	23	3	2	2	1	1	1	3
Addis Ababa	1	1	1	23	3	2	1	1	1	1	3
Addis Ababa	1	1	1	23	3	2	1	1	1	1	3
Addis Ababa	1	1	1	23	3	2	2	1	1	1	3
Addis Ababa	1	1	1	23	3	3	1	1	1	1	3
Addis Ababa	1	1	1	23	3	2	2	1	1	1	3
Addis Ababa	1	1	1	24	3	2	2	1	1	1	3
Addis Ababa	1	1	1	24	3	2	2	1	1	1	3
Addis Ababa	1	1	1	24	3	3	2	1	1	1	3
Addis Ababa	1	1	1	24	3	2	2	1	1	1	3
Addis Ababa	1	1	1	24	3	2	1	1	1	1	3
Addis Ababa	1	1	1	24	3	1	2	1	1	1	3
Addis Ababa	1	1	1	24	3	2	2	1	1	1	3
Addis Ababa	1	1	1	25	3	3	1	1	1	1	3
Addis Ababa	1	1	1	25	3	2	1	1	1	1	3
Addis Ababa	1	1	1	25	3	2	2	1	1	1	3
Addis Ababa	1	1	1	25	3	2	1	1	1	1	3
Addis Ababa	1	1	1	25	3	2	2	1	1	1	3
Addis Ababa	1	1	1	26	3	2	2	1	1	1	3
Addis Ababa	1	1	1	26	3	2	2	1	1	1	3
Addis Ababa	1	1	1	26	3	2	1	1	1	1	3
Addis Ababa	1	1	1	26	3	3	1	1	1	1	3
Addis Ababa	1	1	1	29	3	3	2	1	1	1	3
Addis Ababa	1	1	1	29	3	2	1	1	1	1	3
Addis Ababa	1	1	1	29	3	2	2	1	1	1	3
Addis Ababa	1	1	1	29	3	2	2	1	1	1	3
Addis Ababa	1	1	1	29	3	2	1	1	1	1	3
Addis Ababa	1	1	1	29	3	2	2	1	1	1	3
Addis Ababa	1	1	1	29	3	2	1	1	1	1	3
Addis Ababa	1	1	1	29	3	2	1	1	1	1	3
Addis Ababa	1	1	1	29	3	2	2	1	1	1	3
Addis Ababa	1	1	1	29	3	1	2	1	1	1	3
Addis Ababa	1	1	1	29	3	2	2	1	1	1	3
Addis Ababa	1	1	1	29	3	2	2	1	1	1	3
Addis Ababa	1	1	1	30	3	2	2	1	1	1	3
Addis Ababa	1	1	1	30	3	3	2	1	1	1	3
Addis Ababa	1	1	1	30	3	1	1	1	1	1	3
Addis Ababa	1	1	1	30	3	3	2	1	1	1	3
Addis Ababa	1	1	1	30	3	2	1	1	1	1	3
Addis Ababa	1	1	1	30	3	3	2	1	1	1	3
Addis Ababa	1	1	1	30	3	2	1	1	1	1	3
Addis Ababa	1	1	1	30	3	2	2	1	1	1	3
Addis Ababa	1	1	1	30	3	2	1	1	1	1	3
Addis Ababa	1	1	1	30	3	2	1	1	1	1	3
Addis Ababa	1	1	1	30	3	2	2	1	1	1	3
Addis Ababa	1	1	1	30	3	2	2	1	1	1	3
Addis Ababa	1	1	1	30	3	2	2	1	1	1	3
Addis Ababa	1	1	1	30	3	2	2	1	1	1	3
Addis Ababa	1	1	1	31	3	2	2	1	1	1	3
Addis Ababa	1	1	1	31	3	2	1	1	1	1	3
Addis Ababa	1	1	1	31	3	2	2	1	1	1	3
Addis Ababa	1	1	1	31	3	2	2	1	1	1	3
Addis Ababa	1	1	1	31	3	2	2	1	1	1	3
Addis Ababa	1	1	1	31	3	2	1	1	1	1	3
Addis Ababa	1	1	1	31	3	2	2	1	1	1	3
Addis Ababa	1	1	1	32	3	2	2	1	1	1	3
Addis Ababa	1	1	1	32	3	2	2	1	1	1	3
Addis Ababa	1	1	1	32	3	2	2	1	1	1	3
Addis Ababa	1	1	1	32	3	2	2	1	1	1	3
Addis Ababa	1	1	1	32	3	2	2	1	1	1	3
Addis Ababa	1	1	1	32	3	2	1	1	1	1	3
Addis Ababa	1	1	1	33	3	2	1	1	1	1	3
Addis Ababa	1	1	1	33	3	2	2	1	1	1	3
Addis Ababa	1	1	1	33	3	2	2	1	1	1	3
Addis Ababa	1	1	1	33	3	2	2	1	1	1	3
Addis Ababa	1	1	1	33	3	2	2	1	1	1	3
Addis Ababa	1	1	1	33	3	1	1	1	1	1	3
Addis Ababa	1	1	1	34	3	2	1	1	1	1	3
Addis Ababa	1	1	1	34	3	2	2	1	1	1	3
Addis Ababa	1	1	1	34	3	2	2	1	1	1	3
Addis Ababa	1	1	1	34	3	3	2	1	1	1	3
Addis Ababa	1	1	1	35	3	3	2	1	1	1	3
Addis Ababa	1	1	1	35	3	2	2	1	1	1	3
Addis Ababa	1	1	1	35	3	3	1	1	1	1	3
Addis Ababa	1	1	1	35	3	2	2	1	1	1	3
Addis Ababa	1	1	1	35	3	2	2	1	1	1	3
Addis Ababa	1	1	1	35	3	2	1	1	1	1	3
Addis Ababa	1	1	1	35	3	2	2	1	1	1	3
Addis Ababa	1	1	1	35	3	3	1	1	1	1	3
Addis Ababa	1	1	1	35	3	2	2	1	1	1	3
Addis Ababa	1	1	1	35	3	2	2	1	1	1	3
Addis Ababa	1	1	1	36	3	2	1	1	1	1	3
Addis Ababa	1	1	1	37	3	1	1	1	1	1	3
Addis Ababa	1	1	1	37	3	2	1	1	1	1	3
Addis Ababa	1	1	1	37	3	2	2	1	1	1	3
Addis Ababa	1	1	1	38	3	2	2	1	1	1	3
Addis Ababa	1	1	1	38	3	2	2	1	1	1	3
Addis Ababa	1	1	1	39	3	2	2	1	1	1	3
Addis Ababa	1	1	1	39	3	2	2	1	1	1	3
Addis Ababa	1	1	1	39	3	1	2	1	1	1	3
Addis Ababa	1	1	1	39	3	1	1	1	1	1	3
Addis Ababa	1	1	1	39	3	2	1	1	1	1	3
Other cities	1	1	1	1	3	2	2	1	1	1	3
Other cities	1	1	1	1	3	2	1	1	1	1	3
Other cities	1	1	1	1	3	2	1	1	1	1	3
Other cities	1	1	1	1	3	1	1	1	1	1	3
Other cities	1	1	1	1	3	2	1	1	1	1	3
Other cities	1	1	1	1	3	2	1	1	1	1	3
Other cities	1	1	1	1	3	2	2	1	1	1	3
Other cities	1	1	1	1	3	2	1	1	1	1	3
Other cities	1	1	1	1	3	2	1	1	1	1	3
Other cities	1	1	1	1	3	1	2	1	1	1	3
Other cities	1	1	1	1	3	2	2	1	1	1	3
Other cities	1	1	1	1	3	2	1	1	1	1	3
Other cities	1	1	1	1	3	2	1	1	1	1	3
Other cities	1	1	1	2	3	2	1	1	1	1	3
Other cities	1	1	1	2	3	2	1	1	1	1	3
Other cities	1	1	1	2	3	1	2	1	1	1	3
Other cities	1	1	1	2	3	2	1	1	1	1	3
Other cities	1	1	1	2	3	2	1	1	1	1	3
Other cities	1	1	1	2	3	2	1	1	1	1	3
Other cities	1	1	1	2	3	2	2	1	1	1	3
Other cities	1	1	1	2	3	2	1	1	1	1	3
Other cities	1	1	1	2	3	2	1	1	1	1	3
Other cities	1	1	1	3	3	2	1	1	1	1	3
Other cities	1	1	1	3	3	2	2	1	1	1	3
Other cities	1	1	1	3	3	2	1	1	1	1	3
Other cities	1	1	1	4	3	2	1	1	1	1	3
Other cities	1	1	1	4	3	2	2	1	1	1	3
Other cities	1	1	1	5	3	3	1	1	1	1	3
Other cities	1	1	1	5	3	2	1	1	1	1	3
Other cities	1	1	1	5	3	2	2	1	1	1	3
Other cities	1	1	1	6	3	3	2	1	1	1	3
Other cities	1	1	1	6	3	2	1	1	1	1	3
Other cities	1	1	1	6	3	2	2	1	1	1	3
Other cities	1	1	1	6	3	3	1	1	1	1	3
Other cities	1	1	1	6	3	2	2	1	1	1	3
Other cities	1	1	1	6	3	2	2	1	1	1	3
Other cities	1	1	1	6	3	2	1	1	1	1	3
Other cities	1	1	1	6	3	2	2	1	1	1	3
Other cities	1	1	1	6	3	3	1	1	1	1	3
Other cities	1	1	1	6	3	3	2	1	1	1	3
Other cities	1	1	1	7	3	3	1	1	1	1	3
Other cities	1	1	1	7	3	2	1	1	1	1	3
Other cities	1	1	1	7	3	3	2	1	1	1	3
Other cities	1	1	1	8	3	3	2	1	1	1	3
Other cities	1	1	1	8	3	2	1	1	1	1	3
Other cities	1	1	1	8	3	2	1	1	1	1	3
Other cities	1	1	1	9	3	3	2	1	1	1	3
Other cities	1	1	1	9	3	3	1	1	1	1	3
Other cities	1	1	1	9	3	3	1	1	1	1	3
Other cities	1	1	1	10	3	2	2	1	1	1	3
Other cities	1	1	1	11	3	2	2	1	1	1	3
Other cities	1	1	1	12	3	3	2	1	1	1	3
Other cities	1	1	1	13	3	3	1	1	1	1	3
Other cities	1	1	1	13	3	2	1	1	1	1	3
Other cities	1	1	1	14	3	2	2	1	1	1	3
Other cities	1	1	1	14	3	3	1	1	1	1	3
Other cities	1	1	1	14	3	3	1	1	1	1	3
Other cities	1	1	1	14	3	2	2	1	1	1	3
Other cities	1	1	1	14	3	2	1	1	1	1	3
Other cities	1	1	1	16	3	2	1	1	1	1	3
Other cities	1	1	1	16	3	3	2	1	1	1	3
Other cities	1	1	1	17	3	2	1	1	1	1	3
Other cities	1	1	1	17	3	2	1	1	1	1	3
Other cities	1	1	1	17	3	2	1	1	1	1	3
Other cities	1	1	1	20	3	2	1	1	1	1	3
Other cities	1	1	1	22	3	2	1	1	1	1	3
Other cities	1	1	1	24	3	2	1	1	1	1	3
Other cities	1	1	1	24	3	3	1	1	1	1	3
Other cities	1	1	1	24	3	1	2	1	1	1	3
Other cities	1	1	1	24	3	2	2	1	1	1	3
Other cities	1	1	1	24	3	2	1	1	1	1	3
Other cities	1	1	1	25	3	2	1	1	1	1	3
Other cities	1	1	1	25	3	3	2	1	1	1	3
Other cities	1	1	1	25	3	2	1	1	1	1	3
Other cities	1	1	1	26	3	2	2	1	1	1	3
Other cities	1	1	1	26	3	2	1	1	1	1	3
Other cities	1	1	1	29	3	2	2	1	1	1	3
Other cities	1	1	1	30	3	1	1	1	1	1	3
Other cities	1	1	1	30	3	2	2	1	1	1	3
Other cities	1	1	1	32	3	2	1	1	1	1	3
Other cities	1	1	1	33	3	2	1	1	1	1	3
Other cities	1	1	1	33	3	2	2	1	1	1	3
Other cities	1	1	1	37	3	1	1	1	1	1	3
Other cities	1	1	1	39	3	2	1	1	1	1	3
Other cities	1	1	1	39	3	1	1	1	1	1	3
Addis Ababa	1	1	1	1	4	2	2	1	1	1	3
Addis Ababa	1	1	1	1	4	2	1	1	1	1	3
Addis Ababa	1	1	1	1	4	2	2	1	1	1	3
Addis Ababa	1	1	1	1	4	2	1	1	1	1	3
Addis Ababa	1	1	1	1	4	2	1	1	1	1	3
Addis Ababa	1	1	1	1	4	2	1	1	1	1	3
Addis Ababa	1	1	1	1	4	3	1	1	1	1	3
Addis Ababa	1	1	1	1	4	2	1	1	1	1	3
Addis Ababa	1	1	1	1	4	2	1	1	1	1	3
Addis Ababa	1	1	1	1	4	2	2	1	1	1	3
Addis Ababa	1	1	1	1	4	2	2	1	1	1	3
Addis Ababa	1	1	1	2	4	2	2	1	1	1	3
Addis Ababa	1	1	1	2	4	2	1	1	1	1	3
Addis Ababa	1	1	1	2	4	2	2	1	1	1	3
Addis Ababa	1	1	1	2	4	2	2	1	1	1	3
Addis Ababa	1	1	1	2	4	2	1	1	1	1	3
Addis Ababa	1	1	1	2	4	2	1	1	1	1	3
Addis Ababa	1	1	1	2	4	3	1	1	1	1	3
Addis Ababa	1	1	1	2	4	2	2	1	1	1	3
Addis Ababa	1	1	1	2	4	3	2	1	1	1	3
Addis Ababa	1	1	1	3	4	2	1	1	1	1	3
Addis Ababa	1	1	1	3	4	2	2	1	1	1	3
Addis Ababa	1	1	1	3	4	3	1	1	1	1	3
Addis Ababa	1	1	1	3	4	2	2	1	1	1	3
Addis Ababa	1	1	1	3	4	3	1	1	1	1	3
Addis Ababa	1	1	1	3	4	2	1	1	1	1	3
Addis Ababa	1	1	1	4	4	2	2	1	1	1	3
Addis Ababa	1	1	1	4	4	2	2	1	1	1	3
Addis Ababa	1	1	1	4	4	2	1	1	1	1	3
Addis Ababa	1	1	1	4	4	3	2	1	1	1	3
Addis Ababa	1	1	1	4	4	2	1	1	1	1	3
Addis Ababa	1	1	1	4	4	2	2	1	1	1	3
Addis Ababa	1	1	1	5	4	2	1	1	1	1	3
Addis Ababa	1	1	1	5	4	2	2	1	1	1	3
Addis Ababa	1	1	1	5	4	3	1	1	1	1	3
Addis Ababa	1	1	1	5	4	3	2	1	1	1	3
Addis Ababa	1	1	1	5	4	2	1	1	1	1	3
Addis Ababa	1	1	1	5	4	3	1	1	1	1	3
Addis Ababa	1	1	1	5	4	2	2	1	1	1	3
Addis Ababa	1	1	1	5	4	2	1	1	1	1	3
Addis Ababa	1	1	1	6	4	2	1	1	1	1	3
Addis Ababa	1	1	1	6	4	2	1	1	1	1	3
Addis Ababa	1	1	1	6	4	2	1	1	1	1	3
Addis Ababa	1	1	1	6	4	2	1	1	1	1	3
Addis Ababa	1	1	1	6	4	2	1	1	1	1	3
Addis Ababa	1	1	1	6	4	2	2	1	1	1	3
Addis Ababa	1	1	1	6	4	2	1	1	1	1	3
Addis Ababa	1	1	1	6	4	3	2	1	1	1	3
Addis Ababa	1	1	1	6	4	2	2	1	1	1	3
Addis Ababa	1	1	1	7	4	2	1	1	1	1	3
Addis Ababa	1	1	1	7	4	2	2	1	1	1	3
Addis Ababa	1	1	1	7	4	2	2	1	1	1	3
Addis Ababa	1	1	1	7	4	2	1	1	1	1	3
Addis Ababa	1	1	1	7	4	2	1	1	1	1	3
Addis Ababa	1	1	1	7	4	2	2	1	1	1	3
Addis Ababa	1	1	1	7	4	2	1	1	1	1	3
Addis Ababa	1	1	1	8	4	2	1	1	1	1	3
Addis Ababa	1	1	1	8	4	2	1	1	1	1	3
Addis Ababa	1	1	1	8	4	2	2	1	1	1	3
Addis Ababa	1	1	1	8	4	3	1	1	1	1	3
Addis Ababa	1	1	1	9	4	2	1	1	1	1	3
Addis Ababa	1	1	1	9	4	2	1	1	1	1	3
Addis Ababa	1	1	1	10	4	2	1	1	1	1	3
Addis Ababa	1	1	1	10	4	2	2	1	1	1	3
Addis Ababa	1	1	1	10	4	2	2	1	1	1	3
Addis Ababa	1	1	1	10	4	2	2	1	1	1	3
Addis Ababa	1	1	1	11	4	2	2	1	1	1	3
Addis Ababa	1	1	1	11	4	2	1	1	1	1	3
Addis Ababa	1	1	1	11	4	2	2	1	1	1	3
Addis Ababa	1	1	1	11	4	2	1	1	1	1	3
Addis Ababa	1	1	1	12	4	2	1	1	1	1	3
Addis Ababa	1	1	1	12	4	3	2	1	1	1	3
Addis Ababa	1	1	1	12	4	3	1	1	1	1	3
Addis Ababa	1	1	1	12	4	3	2	1	1	1	3
Addis Ababa	1	1	1	12	4	2	2	1	1	1	3
Addis Ababa	1	1	1	12	4	2	1	1	1	1	3
Addis Ababa	1	1	1	12	4	2	2	1	1	1	3
Addis Ababa	1	1	1	13	4	2	1	1	1	1	3
Addis Ababa	1	1	1	13	4	2	2	1	1	1	3
Addis Ababa	1	1	1	13	4	2	1	1	1	1	3
Addis Ababa	1	1	1	13	4	2	1	1	1	1	3
Addis Ababa	1	1	1	13	4	3	1	1	1	1	3
Addis Ababa	1	1	1	13	4	2	2	1	1	1	3
Addis Ababa	1	1	1	13	4	3	2	1	1	1	3
Addis Ababa	1	1	1	13	4	2	2	1	1	1	3
Addis Ababa	1	1	1	14	4	3	1	1	1	1	3
Addis Ababa	1	1	1	14	4	3	1	1	1	1	3
Addis Ababa	1	1	1	15	4	3	2	1	1	1	3
Addis Ababa	1	1	1	15	4	2	1	1	1	1	3
Addis Ababa	1	1	1	16	4	2	2	1	1	1	3
Addis Ababa	1	1	1	16	4	2	2	1	1	1	3
Addis Ababa	1	1	1	17	4	3	2	1	1	1	3
Addis Ababa	1	1	1	17	4	2	2	1	1	1	3
Addis Ababa	1	1	1	17	4	2	2	1	1	1	3
Addis Ababa	1	1	1	17	4	2	2	1	1	1	3
Addis Ababa	1	1	1	17	4	2	1	1	1	1	3
Addis Ababa	1	1	1	17	4	2	1	1	1	1	3
Addis Ababa	1	1	1	17	4	2	1	1	1	1	3
Addis Ababa	1	1	1	17	4	2	1	1	1	1	3
Addis Ababa	1	1	1	18	4	3	2	1	1	1	3
Addis Ababa	1	1	1	18	4	3	2	1	1	1	3
Addis Ababa	1	1	1	18	4	2	2	1	1	1	3
Addis Ababa	1	1	1	18	4	2	2	1	1	1	3
Addis Ababa	1	1	1	18	4	2	2	1	1	1	3
Addis Ababa	1	1	1	19	4	3	1	1	1	1	3
Addis Ababa	1	1	1	21	4	2	1	1	1	1	3
Addis Ababa	1	1	1	22	4	2	1	1	1	1	3
Addis Ababa	1	1	1	22	4	2	1	1	1	1	3
Addis Ababa	1	1	1	22	4	2	2	1	1	1	3
Addis Ababa	1	1	1	23	4	2	1	1	1	1	3
Addis Ababa	1	1	1	23	4	2	1	1	1	1	3
Addis Ababa	1	1	1	23	4	2	1	1	1	1	3
Addis Ababa	1	1	1	24	4	2	1	1	1	1	3
Addis Ababa	1	1	1	24	4	2	2	1	1	1	3
Addis Ababa	1	1	1	25	4	2	2	1	1	1	3
Addis Ababa	1	1	1	25	4	2	2	1	1	1	3
Addis Ababa	1	1	1	26	4	2	1	1	1	1	3
Addis Ababa	1	1	1	26	4	2	2	1	1	1	3
Addis Ababa	1	1	1	26	4	2	1	1	1	1	3
Addis Ababa	1	1	1	29	4	2	1	1	1	1	3
Addis Ababa	1	1	1	29	4	3	1	1	1	1	3
Addis Ababa	1	1	1	29	4	2	2	1	1	1	3
Addis Ababa	1	1	1	29	4	2	2	1	1	1	3
Addis Ababa	1	1	1	29	4	2	2	1	1	1	3
Addis Ababa	1	1	1	29	4	2	2	1	1	1	3
Addis Ababa	1	1	1	29	4	3	2	1	1	1	3
Addis Ababa	1	1	1	29	4	3	1	1	1	1	3
Addis Ababa	1	1	1	30	4	2	1	1	1	1	3
Addis Ababa	1	1	1	30	4	2	1	1	1	1	3
Addis Ababa	1	1	1	30	4	2	2	1	1	1	3
Addis Ababa	1	1	1	30	4	2	2	1	1	1	3
Addis Ababa	1	1	1	30	4	3	1	1	1	1	3
Addis Ababa	1	1	1	31	4	2	1	1	1	1	3
Addis Ababa	1	1	1	31	4	2	2	1	1	1	3
Addis Ababa	1	1	1	32	4	2	2	1	1	1	3
Addis Ababa	1	1	1	32	4	2	1	1	1	1	3
Addis Ababa	1	1	1	33	4	2	1	1	1	1	3
Addis Ababa	1	1	1	33	4	2	2	1	1	1	3
Addis Ababa	1	1	1	34	4	2	2	1	1	1	3
Addis Ababa	1	1	1	34	4	2	1	1	1	1	3
Addis Ababa	1	1	1	35	4	2	1	1	1	1	3
Addis Ababa	1	1	1	35	4	2	1	1	1	1	3
Addis Ababa	1	1	1	35	4	2	2	1	1	1	3
Addis Ababa	1	1	1	36	4	2	1	1	1	1	3
Addis Ababa	1	1	1	37	4	2	2	1	1	1	3
Other cities	1	1	1	1	4	2	1	1	1	1	3
Other cities	1	1	1	1	4	2	1	1	1	1	3
Other cities	1	1	1	1	4	2	1	1	1	1	3
Other cities	1	1	1	1	4	2	1	1	1	1	3
Other cities	1	1	1	1	4	3	1	1	1	1	3
Other cities	1	1	1	1	4	3	1	1	1	1	3
Other cities	1	1	1	1	4	2	1	1	1	1	3
Other cities	1	1	1	2	4	2	2	1	1	1	3
Other cities	1	1	1	2	4	2	1	1	1	1	3
Other cities	1	1	1	2	4	2	2	1	1	1	3
Other cities	1	1	1	3	4	2	2	1	1	1	3
Other cities	1	1	1	3	4	2	1	1	1	1	3
Other cities	1	1	1	5	4	2	2	1	1	1	3
Other cities	1	1	1	6	4	2	2	1	1	1	3
Other cities	1	1	1	7	4	2	1	1	1	1	3
Other cities	1	1	1	7	4	2	1	1	1	1	3
Other cities	1	1	1	9	4	2	2	1	1	1	3
Other cities	1	1	1	9	4	2	2	1	1	1	3
Other cities	1	1	1	9	4	2	1	1	1	1	3
Other cities	1	1	1	9	4	2	1	1	1	1	3
Other cities	1	1	1	9	4	2	1	1	1	1	3
Other cities	1	1	1	9	4	2	1	1	1	1	3
Other cities	1	1	1	9	4	2	2	1	1	1	3
Other cities	1	1	1	11	4	2	2	1	1	1	3
Other cities	1	1	1	15	4	3	2	1	1	1	3
Other cities	1	1	1	18	4	2	1	1	1	1	3
Other cities	1	1	1	19	4	1	1	1	1	1	3
Other cities	1	1	1	21	4	2	1	1	1	1	3
Other cities	1	1	1	22	4	2	1	1	1	1	3
Other cities	1	1	1	23	4	2	2	1	1	1	3
Other cities	1	1	1	24	4	1	1	1	1	1	3
Other cities	1	1	1	24	4	2	2	1	1	1	3
Other cities	1	1	1	24	4	2	2	1	1	1	3
Other cities	1	1	1	24	4	2	1	1	1	1	3
Other cities	1	1	1	24	4	2	1	1	1	1	3
Other cities	1	1	1	25	4	2	1	1	1	1	3
Other cities	1	1	1	25	4	1	1	1	1	1	3
Other cities	1	1	1	26	4	2	1	1	1	1	3
Other cities	1	1	1	26	4	2	1	1	1	1	3
Other cities	1	1	1	29	4	2	2	1	1	1	3
Other cities	1	1	1	29	4	2	1	1	1	1	3
Other cities	1	1	1	29	4	2	2	1	1	1	3
Other cities	1	1	1	29	4	2	2	1	1	1	3
Other cities	1	1	1	32	4	2	1	1	1	1	3
Other cities	1	1	1	32	4	2	1	1	1	1	3
Other cities	1	1	1	32	4	2	1	1	1	1	3
Other cities	1	1	1	33	4	3	2	1	1	1	3
Other cities	1	1	1	34	4	2	2	1	1	1	3
Other cities	1	1	1	35	4	2	1	1	1	1	3
Addis Ababa	1	1	1	1	5	1	1	1	1	1	3
Addis Ababa	1	1	1	1	5	3	2	1	1	1	3
Addis Ababa	1	1	1	1	5	2	1	1	1	1	3
Addis Ababa	1	1	1	1	5	2	2	1	1	1	3
Addis Ababa	1	1	1	1	5	2	1	1	1	1	3
Addis Ababa	1	1	1	1	5	3	1	1	1	1	3
Addis Ababa	1	1	1	1	5	2	2	1	1	1	3
Addis Ababa	1	1	1	1	5	3	2	1	1	1	3
Addis Ababa	1	1	1	1	5	2	1	1	1	1	3
Addis Ababa	1	1	1	1	5	2	2	1	1	1	3
Addis Ababa	1	1	1	1	5	2	1	1	1	1	3
Addis Ababa	1	1	1	1	5	2	2	1	1	1	3
Addis Ababa	1	1	1	1	5	2	2	1	1	1	3
Addis Ababa	1	1	1	1	5	2	2	1	1	1	3
Addis Ababa	1	1	1	1	5	3	1	1	1	1	3
Addis Ababa	1	1	1	1	5	3	1	1	1	1	3
Addis Ababa	1	1	1	1	5	2	1	1	1	1	3
Addis Ababa	1	1	1	2	5	2	2	1	1	1	3
Addis Ababa	1	1	1	2	5	1	2	1	1	1	3
Addis Ababa	1	1	1	2	5	2	1	1	1	1	3
Addis Ababa	1	1	1	2	5	2	2	1	1	1	3
Addis Ababa	1	1	1	2	5	2	1	1	1	1	3
Addis Ababa	1	1	1	2	5	2	2	1	1	1	3
Addis Ababa	1	1	1	2	5	3	2	1	1	1	3
Addis Ababa	1	1	1	2	5	2	1	1	1	1	3
Addis Ababa	1	1	1	3	5	2	2	1	1	1	3
Addis Ababa	1	1	1	3	5	3	1	1	1	1	3
Addis Ababa	1	1	1	3	5	1	2	1	1	1	3
Addis Ababa	1	1	1	3	5	2	1	1	1	1	3
Addis Ababa	1	1	1	3	5	2	1	1	1	1	3
Addis Ababa	1	1	1	3	5	1	2	1	1	1	3
Addis Ababa	1	1	1	3	5	2	2	1	1	1	3
Addis Ababa	1	1	1	3	5	2	1	1	1	1	3
Addis Ababa	1	1	1	3	5	2	1	1	1	1	3
Addis Ababa	1	1	1	4	5	3	1	1	1	1	3
Addis Ababa	1	1	1	4	5	2	1	1	1	1	3
Addis Ababa	1	1	1	4	5	3	2	1	1	1	3
Addis Ababa	1	1	1	4	5	2	2	1	1	1	3
Addis Ababa	1	1	1	4	5	2	1	1	1	1	3
Addis Ababa	1	1	1	4	5	2	1	1	1	1	3
Addis Ababa	1	1	1	4	5	2	1	1	1	1	3
Addis Ababa	1	1	1	5	5	2	2	1	1	1	3
Addis Ababa	1	1	1	5	5	2	2	1	1	1	3
Addis Ababa	1	1	1	5	5	2	2	1	1	1	3
Addis Ababa	1	1	1	5	5	1	2	1	1	1	3
Addis Ababa	1	1	1	6	5	3	2	1	1	1	3
Addis Ababa	1	1	1	6	5	1	2	1	1	1	3
Addis Ababa	1	1	1	6	5	3	1	1	1	1	3
Addis Ababa	1	1	1	6	5	2	1	1	1	1	3
Addis Ababa	1	1	1	6	5	2	1	1	1	1	3
Addis Ababa	1	1	1	6	5	2	2	1	1	1	3
Addis Ababa	1	1	1	7	5	2	1	1	1	1	3
Addis Ababa	1	1	1	7	5	2	1	1	1	1	3
Addis Ababa	1	1	1	8	5	2	1	1	1	1	3
Addis Ababa	1	1	1	8	5	3	2	1	1	1	3
Addis Ababa	1	1	1	9	5	2	1	1	1	1	3
Addis Ababa	1	1	1	9	5	2	1	1	1	1	3
Addis Ababa	1	1	1	9	5	2	1	1	1	1	3
Addis Ababa	1	1	1	10	5	2	1	1	1	1	3
Addis Ababa	1	1	1	11	5	2	1	1	1	1	3
Addis Ababa	1	1	1	12	5	2	1	1	1	1	3
Addis Ababa	1	1	1	12	5	2	1	1	1	1	3
Addis Ababa	1	1	1	12	5	1	2	1	1	1	3
Addis Ababa	1	1	1	13	5	2	1	1	1	1	3
Addis Ababa	1	1	1	13	5	2	1	1	1	1	3
Addis Ababa	1	1	1	15	5	2	2	1	1	1	3
Addis Ababa	1	1	1	30	5	2	1	1	1	1	3
Addis Ababa	1	1	1	30	5	2	2	1	1	1	3
Addis Ababa	1	1	1	30	5	2	1	1	1	1	3
Addis Ababa	1	1	1	31	5	2	2	1	1	1	3
Addis Ababa	1	1	1	32	5	2	2	1	1	1	3
Addis Ababa	1	1	1	37	5	2	1	1	1	1	3
Addis Ababa	1	1	1	37	5	2	1	1	1	1	3
Addis Ababa	1	1	1	39	5	2	2	1	1	1	3
Other cities	1	1	1	1	5	3	1	1	1	1	3
Other cities	1	1	1	1	5	2	1	1	1	1	3
Other cities	1	1	1	1	5	3	1	1	1	1	3
Other cities	1	1	1	1	5	3	2	1	1	1	3
Other cities	1	1	1	1	5	2	1	1	1	1	3
Other cities	1	1	1	1	5	3	1	1	1	1	3
Other cities	1	1	1	1	5	3	1	1	1	1	3
Other cities	1	1	1	1	5	3	2	1	1	1	3
Other cities	1	1	1	1	5	2	1	1	1	1	3
Other cities	1	1	1	2	5	2	2	1	1	1	3
Other cities	1	1	1	2	5	3	1	1	1	1	3
Other cities	1	1	1	2	5	2	2	1	1	1	3
Other cities	1	1	1	2	5	2	1	1	1	1	3
Other cities	1	1	1	2	5	2	2	1	1	1	3
Other cities	1	1	1	2	5	2	1	1	1	1	3
Other cities	1	1	1	2	5	2	1	1	1	1	3
Other cities	1	1	1	2	5	2	1	1	1	1	3
Other cities	1	1	1	2	5	2	1	1	1	1	3
Other cities	1	1	1	2	5	3	1	1	1	1	3
Other cities	1	1	1	2	5	2	2	1	1	1	3
Other cities	1	1	1	3	5	2	2	1	1	1	3
Other cities	1	1	1	3	5	2	1	1	1	1	3
Other cities	1	1	1	3	5	2	2	1	1	1	3
Other cities	1	1	1	3	5	2	1	1	1	1	3
Other cities	1	1	1	3	5	2	2	1	1	1	3
Other cities	1	1	1	3	5	2	1	1	1	1	3
Other cities	1	1	1	3	5	2	1	1	1	1	3
Other cities	1	1	1	3	5	2	1	1	1	1	3
Other cities	1	1	1	3	5	2	1	1	1	1	3
Other cities	1	1	1	4	5	2	1	1	1	1	3
Other cities	1	1	1	4	5	2	1	1	1	1	3
Other cities	1	1	1	4	5	2	1	1	1	1	3
Other cities	1	1	1	4	5	2	1	1	1	1	3
Other cities	1	1	1	4	5	3	1	1	1	1	3
Other cities	1	1	1	4	5	2	2	1	1	1	3
Other cities	1	1	1	4	5	3	1	1	1	1	3
Other cities	1	1	1	4	5	2	2	1	1	1	3
Other cities	1	1	1	4	5	2	1	1	1	1	3
Other cities	1	1	1	4	5	2	1	1	1	1	3
Other cities	1	1	1	4	5	2	2	1	1	1	3
Other cities	1	1	1	4	5	2	1	1	1	1	3
Other cities	1	1	1	4	5	2	2	1	1	1	3
Other cities	1	1	1	4	5	2	2	1	1	1	3
Other cities	1	1	1	5	5	2	1	1	1	1	3
Other cities	1	1	1	5	5	2	1	1	1	1	3
Other cities	1	1	1	5	5	2	2	1	1	1	3
Other cities	1	1	1	6	5	2	2	1	1	1	3
Other cities	1	1	1	6	5	2	1	1	1	1	3
Other cities	1	1	1	6	5	2	1	1	1	1	3
Other cities	1	1	1	6	5	2	2	1	1	1	3
Other cities	1	1	1	7	5	3	1	1	1	1	3
Other cities	1	1	1	7	5	2	2	1	1	1	3
Other cities	1	1	1	9	5	2	1	1	1	1	3
Other cities	1	1	1	13	5	2	2	1	1	1	3
Other cities	1	1	1	14	5	2	1	1	1	1	3
Other cities	1	1	1	14	5	2	1	1	1	1	3
Other cities	1	1	1	14	5	2	2	1	1	1	3
Other cities	1	1	1	14	5	2	2	1	1	1	3
Other cities	1	1	1	15	5	2	2	1	1	1	3
Other cities	1	1	1	15	5	3	2	1	1	1	3
Other cities	1	1	1	22	5	2	1	1	1	1	3
Other cities	1	1	1	22	5	2	1	1	1	1	3
Other cities	1	1	1	26	5	2	1	1	1	1	3
Other cities	1	1	1	26	5	2	2	1	1	1	3
Other cities	1	1	1	26	5	2	2	1	1	1	3
Other cities	1	1	1	30	5	3	2	1	1	1	3
Other cities	1	1	1	33	5	3	1	1	1	1	3
Addis Ababa	1	1	1	1	6	2	2	1	1	1	3
Addis Ababa	1	1	1	1	6	2	2	1	1	1	3
Addis Ababa	1	1	1	1	6	2	2	1	1	1	3
Addis Ababa	1	1	1	2	6	2	2	1	1	1	3
Addis Ababa	1	1	1	2	6	2	2	1	1	1	3
Addis Ababa	1	1	1	2	6	2	2	1	1	1	3
Addis Ababa	1	1	1	2	6	2	2	1	1	1	3
Addis Ababa	1	1	1	2	6	1	1	1	1	1	3
Addis Ababa	1	1	1	3	6	2	2	1	1	1	3
Addis Ababa	1	1	1	3	6	1	1	1	1	1	3
Addis Ababa	1	1	1	4	6	2	1	1	1	1	3
Addis Ababa	1	1	1	6	6	2	1	1	1	1	3
Addis Ababa	1	1	1	7	6	2	2	1	1	1	3
Addis Ababa	1	1	1	7	6	2	1	1	1	1	3
Addis Ababa	1	1	1	7	6	2	1	1	1	1	3
Addis Ababa	1	1	1	7	6	2	1	1	1	1	3
Addis Ababa	1	1	1	9	6	2	2	1	1	1	3
Addis Ababa	1	1	1	9	6	2	2	1	1	1	3
Addis Ababa	1	1	1	9	6	2	1	1	1	1	3
Addis Ababa	1	1	1	10	6	2	2	1	1	1	3
Addis Ababa	1	1	1	10	6	2	2	1	1	1	3
Addis Ababa	1	1	1	10	6	2	1	1	1	1	3
Addis Ababa	1	1	1	10	6	3	2	1	1	1	3
Addis Ababa	1	1	1	11	6	1	1	1	1	1	3
Addis Ababa	1	1	1	11	6	2	2	1	1	1	3
Addis Ababa	1	1	1	12	6	2	1	1	1	1	3
Addis Ababa	1	1	1	12	6	2	1	1	1	1	3
Addis Ababa	1	1	1	12	6	3	2	1	1	1	3
Addis Ababa	1	1	1	12	6	2	2	1	1	1	3
Addis Ababa	1	1	1	12	6	2	2	1	1	1	3
Addis Ababa	1	1	1	12	6	1	2	1	1	1	3
Addis Ababa	1	1	1	13	6	2	2	1	1	1	3
Addis Ababa	1	1	1	13	6	2	2	1	1	1	3
Addis Ababa	1	1	1	13	6	3	2	1	1	1	3
Addis Ababa	1	1	1	13	6	2	2	1	1	1	3
Addis Ababa	1	1	1	13	6	2	1	1	1	1	3
Addis Ababa	1	1	1	15	6	2	2	1	1	1	3
Addis Ababa	1	1	1	15	6	2	2	1	1	1	3
Addis Ababa	1	1	1	15	6	2	1	1	1	1	3
Addis Ababa	1	1	1	15	6	2	2	1	1	1	3
Addis Ababa	1	1	1	16	6	2	2	1	1	1	3
Addis Ababa	1	1	1	16	6	2	2	1	1	1	3
Addis Ababa	1	1	1	17	6	2	1	1	1	1	3
Addis Ababa	1	1	1	17	6	2	2	1	1	1	3
Addis Ababa	1	1	1	17	6	2	2	1	1	1	3
Addis Ababa	1	1	1	18	6	2	2	1	1	1	3
Addis Ababa	1	1	1	18	6	2	2	1	1	1	3
Addis Ababa	1	1	1	21	6	2	2	1	1	1	3
Addis Ababa	1	1	1	21	6	2	2	1	1	1	3
Addis Ababa	1	1	1	22	6	3	1	1	1	1	3
Addis Ababa	1	1	1	23	6	2	2	1	1	1	3
Addis Ababa	1	1	1	23	6	2	2	1	1	1	3
Addis Ababa	1	1	1	24	6	2	1	1	1	1	3
Addis Ababa	1	1	1	25	6	1	1	1	1	1	3
Addis Ababa	1	1	1	25	6	2	2	1	1	1	3
Addis Ababa	1	1	1	26	6	2	2	1	1	1	3
Addis Ababa	1	1	1	29	6	2	2	1	1	1	3
Addis Ababa	1	1	1	30	6	2	2	1	1	1	3
Addis Ababa	1	1	1	30	6	2	2	1	1	1	3
Addis Ababa	1	1	1	31	6	2	2	1	1	1	3
Addis Ababa	1	1	1	31	6	2	2	1	1	1	3
Addis Ababa	1	1	1	32	6	2	2	1	1	1	3
Addis Ababa	1	1	1	32	6	3	1	1	1	1	3
Addis Ababa	1	1	1	32	6	2	2	1	1	1	3
Addis Ababa	1	1	1	34	6	2	2	1	1	1	3
Other cities	1	1	1	1	6	2	1	1	1	1	3
Other cities	1	1	1	1	6	2	2	1	1	1	3
Other cities	1	1	1	1	6	2	1	1	1	1	3
Other cities	1	1	1	1	6	2	1	1	1	1	3
Other cities	1	1	1	2	6	2	1	1	1	1	3
Other cities	1	1	1	2	6	2	1	1	1	1	3
Other cities	1	1	1	2	6	2	1	1	1	1	3
Other cities	1	1	1	2	6	2	1	1	1	1	3
Other cities	1	1	1	2	6	2	1	1	1	1	3
Other cities	1	1	1	26	6	2	1	1	1	1	3
Addis Ababa	1	1	1	13	7	2	1	1	1	1	3
Addis Ababa	1	1	1	1	9	1	1	1	1	1	3
Addis Ababa	1	1	1	4	9	2	2	1	1	1	3
Addis Ababa	1	1	1	29	9	2	1	1	1	1	3
Other cities	1	1	1	1	9	2	1	1	1	1	3
Other cities	1	1	1	2	9	3	1	1	1	1	3
Addis Ababa	1	1	1	11	10	1	1	1	1	1	3
Addis Ababa	1	1	1	11	10	1	2	1	1	1	3
Addis Ababa	1	1	1	11	10	1	1	1	1	1	3
Addis Ababa	1	1	1	11	10	1	2	1	1	1	3
Addis Ababa	1	1	1	11	10	1	1	1	1	1	3
Addis Ababa	1	1	1	11	10	2	2	1	1	1	3
Addis Ababa	1	1	1	11	10	1	1	1	1	1	3
Addis Ababa	1	1	1	11	10	1	1	1	1	1	3
Addis Ababa	1	1	1	11	10	1	1	1	1	1	3
Addis Ababa	1	1	1	11	10	1	1	1	1	1	3
Addis Ababa	1	1	1	11	10	1	2	1	1	1	3
Addis Ababa	1	1	1	11	10	1	2	1	1	1	3
Addis Ababa	1	1	1	11	10	2	1	1	1	1	3
Addis Ababa	1	1	1	11	10	1	2	1	1	1	3
Addis Ababa	1	1	1	12	10	1	1	1	1	1	3
Addis Ababa	1	1	1	12	10	1	1	1	1	1	3
Addis Ababa	1	1	1	12	10	1	1	1	1	1	3
Addis Ababa	1	1	1	12	10	1	2	1	1	1	3
Addis Ababa	1	1	1	12	10	1	2	1	1	1	3
Addis Ababa	1	1	1	12	10	1	2	1	1	1	3
Addis Ababa	1	1	1	12	10	1	2	1	1	1	3
Addis Ababa	1	1	1	12	10	1	1	1	1	1	3
Addis Ababa	1	1	1	12	10	1	2	1	1	1	3
Addis Ababa	1	1	1	12	10	1	1	1	1	1	3
Addis Ababa	1	1	1	12	10	1	2	1	1	1	3
Addis Ababa	1	1	1	12	10	1	1	1	1	1	3
Addis Ababa	1	1	1	13	10	1	1	1	1	1	3
Addis Ababa	1	1	1	13	10	1	2	1	1	1	3
Addis Ababa	1	1	1	13	10	1	2	1	1	1	3
Addis Ababa	1	1	1	13	10	1	1	1	1	1	3
Addis Ababa	1	1	1	13	10	1	1	1	1	1	3
[truncated: 183,815 more rows]

## Sheet: Sheet1
41	42	43	44	45	46	47	48	49	50	51	52	53	1	2	3	4	5	6	7	8	9	10	11	12	13	14	15	16	17	18	19	20	21	22	23	24	25	26
